# Supplementary material for: The lysophosphatidic acid-regulated signal transduction network in ovarian cancer cells and its role in actomyosin dynamics, cell migration and entosis
Source: Theranostics. 2023 Mar 21;13(6):1921–48. doi: 10.7150/thno.81656 (PMC10091871; doi:10.7150/thno.81656)
Supplement: Supplementary file 1 — Supplementary figures and tables, video. [file thnov13p1921s1.zip]

Archive with 6 entries (6 files):
- Supplemental Video.avi
- __MACOSX/._Supplemental Video.avi
- Supplemental Tables.xlsx
- __MACOSX/._Supplemental Tables.xlsx
- Supplemental Figures.pdf
- __MACOSX/._Supplemental Figures.pdf
