# Supplementary material for: The lysophosphatidic acid-regulated signal transduction network in ovarian cancer cells and its role in actomyosin dynamics, cell migration and entosis
Source: Theranostics. 2023 Mar 21;13(6):1921–48. doi: 10.7150/thno.81656 (PMC10091871; doi:10.7150/thno.81656)
Supplement: Supplementary file 1 — Supplementary figures and tables, video. [file thnov13p1921s1.zip › Supplemental Tables.xlsx]

## Sheet: Table S1
Table S1: Transcriptomic response of OCMI91s cells to LPA ± LPAR inhibitors (CPM >0.3).
Gene	solvent	LPA	LPA+H2L	LPA+Ro	FC LPA	FC Ro	FC H2L
A1BG	19.7296	20.9752	19.2455	22.9161	1.06313	1.09253	0.917536
A2M	2.74108	4.29119	4.35193	4.16737	1.56551	0.971146	1.01415
A4GALT	17.1722	19.2274	17.07	29.3259	1.11968	1.52521	0.887796
AAAS	12.788	10.0114	7.86614	8.97473	0.782875	0.896451	0.785718
AACS	107.047	108.05	109.778	84.7707	1.00937	0.784551	1.01599
AADAC	50.6012	47.193	46.0204	62.0159	0.932646	1.31409	0.975153
AADAT	1.09703	1.11327	0.335687	2.40468	1.0148	2.16002	0.301532
AAGAB	65.0322	67.5317	68.4444	65.7015	1.03843	0.972899	1.01352
AAK1	132.438	116.154	115.301	179.636	0.877044	1.54653	0.992656
AAMDC	56.9947	57.6802	57.2324	30.7681	1.01203	0.533426	0.992237
AAMP	86.4049	80.5612	88.191	100.475	0.932368	1.24719	1.09471
AAR2	38.3621	38.136	38.6573	37.0176	0.994106	0.970673	1.01367
AARD	6.94254	5.56235	7.19677	12.5001	0.801198	2.24727	1.29384
AARS	94.9905	85.8047	86.3502	81.726	0.903298	0.952465	1.00636
AARS2	13.8841	13.5071	13.3885	6.09032	0.972847	0.450898	0.991219
cd274	22.1043	22.4053	17.5721	11.8591	1.01362	0.529299	0.784283
AASDH	23.383	19.5452	19.9149	17.9485	0.835872	0.918307	1.01892
AASDHPPT	56.9947	51.801	59.5752	43.2672	0.908874	0.835258	1.15008
AASS	80.0113	76.5888	73.7994	85.0912	0.957225	1.11101	0.96358
AATF	35.2567	26.0599	31.6289	28.5246	0.739147	1.09458	1.2137
AATK	1.46238	2.70223	1.67443	2.56492	1.84783	0.949186	0.619647
ABAT	65.2149	63.4004	75.3055	9.61571	0.972177	0.151666	1.18778
ABCA1	343.059	345.758	259.049	284.116	1.00787	0.821719	0.749221
ABCA10	1.46238	1.27217	0.670374	2.08419	0.869931	1.6383	0.526953
ABCA12	0.001	0.477687	0.168343	0.001	477.687	0.00209342	0.352413
ABCA13	0.001	0.318792	0.50303	0.32149	318.792	1.00846	1.57793
ABCA2	1.82772	1.11327	2.84584	2.40468	0.609103	2.16002	2.55629
ABCA3	0.366344	0.001	0.168343	0.001	0.00272967	1	168.343
ABCA4	9.68262	12.8716	13.8905	8.81448	1.32935	0.684801	1.07916
ABCA5	28.4978	28.2845	29.7881	37.0176	0.992515	1.30876	1.05316
ABCA6	17.9029	18.5918	14.8946	10.5772	1.03848	0.568917	0.801138
ABCA7	0.91436	1.27217	0.837717	1.92394	1.39132	1.51233	0.658495
ABCA8	32.1513	37.3415	35.1431	14.7436	1.16143	0.394831	0.941127
ABCA9	3.10642	3.8145	3.18052	3.52639	1.22794	0.92447	0.833797
ABCB10	6.57719	8.10469	8.53551	7.05179	1.23224	0.870088	1.05316
ABCB6	27.5845	20.6575	17.9067	31.2488	0.748881	1.51271	0.866838
ABCB7	29.4112	25.5832	25.4372	33.4922	0.869846	1.30915	0.994293
ABCB8	13.7014	13.8249	13.3885	6.89154	1.00901	0.498488	0.968434
ABCB9	5.29849	4.92677	4.35193	2.88541	0.929844	0.58566	0.883323
ABCC1	26.4884	29.0789	31.2942	33.8127	1.0978	1.16279	1.07618
ABCC10	10.9613	9.85254	12.7191	6.89154	0.898848	0.699468	1.29095
ABCC2	1.46238	0.636583	1.50709	2.08419	0.435306	3.27403	2.36747
ABCC3	36.9007	31.4624	33.135	36.6971	0.852623	1.16638	1.05316
ABCC4	39.4582	34.1636	39.1593	66.1823	0.865817	1.93722	1.14623
ABCC5	53.5239	49.4176	45.1837	36.3767	0.923281	0.736108	0.914324
ABCC6	0.731688	1.11327	1.50709	0.32149	1.52151	0.28878	1.35375
ABCC9	1.2797	0.477687	0.335687	0.802226	0.37328	1.6794	0.702734
ABCD1	2.74108	2.54333	3.34787	4.80835	0.927857	1.89057	1.31633
ABCD2	1.09703	0.477687	1.00506	0.962471	0.435437	2.01486	2.10401
ABCD3	56.812	60.2225	55.7263	60.7339	1.06003	1.00849	0.92534
ABCD4	10.048	12.8716	11.3803	13.4616	1.28101	1.04584	0.88414
ABCE1	91.5197	98.6753	99.403	83.1682	1.07819	0.842847	1.00737
ABCF1	121.478	113.294	131.533	185.725	0.93263	1.63932	1.16099
ABCF2	2.19306	2.22554	3.51521	3.04566	1.01481	1.3685	1.57949
ABCF2	33.2473	38.2949	41.8368	29.0054	1.15182	0.757422	1.09249
ABCF3	13.3361	13.0305	13.8905	12.9809	0.977085	0.996194	1.066
ABCG1	11.3267	9.85254	4.51927	31.8898	0.869851	3.23671	0.458691
ABCG2	0.366344	1.27217	2.00912	6.7313	3.47261	5.2912	1.57929
ABI1	58.456	63.4004	58.7385	58.811	1.08458	0.927612	0.926469
ABI2	109.97	115.2	115.301	72.7523	1.04756	0.63153	1.00088
ABI3BP	3.47177	4.13229	4.85396	3.84688	1.19025	0.930932	1.17464
ABL1	106.499	113.929	109.276	121.948	1.06977	1.07039	0.959159
ABL2	187.057	301.903	284.485	172.906	1.61396	0.57272	0.942306
ABLIM1	14.0667	12.8716	13.2211	7.85301	0.91504	0.610104	1.02715
ABLIM2	0.183672	0.477687	1.1724	0.481735	2.60076	1.00847	2.45433
ABLIM3	6.21185	4.76787	5.0213	5.93007	0.767544	1.24376	1.05315
ABR	54.8026	51.9599	61.416	65.7015	0.948128	1.26447	1.18199
ABRACL	49.1398	58.7924	60.0773	82.0465	1.19643	1.39553	1.02185
ABRAXAS1	14.0667	11.1237	14.7272	8.81448	0.790782	0.792405	1.32395
ABRAXAS2	31.9686	37.6593	35.8125	36.8574	1.17801	0.978706	0.95096
ABT1	24.8444	22.882	27.9473	22.5956	0.921012	0.987484	1.22137
ABTB1	4.75047	1.90775	3.18052	7.53252	0.401592	3.94838	1.66716
ABTB2	21.5563	22.4053	24.6005	41.9852	1.03939	1.8739	1.09798
ACAA1	35.8047	45.2863	45.6857	27.5632	1.26481	0.608643	1.00882
ACAA2	63.2055	60.3814	51.5428	79.9633	0.955319	1.3243	0.85362
ACACA	80.0113	65.9428	71.624	77.0789	0.824169	1.16888	1.08615
ACACB	2.37574	2.38444	3.01318	3.84688	1.00366	1.61333	1.26368
ACAD10	5.66383	6.51573	6.52739	3.2059	1.15041	0.492025	1.00179
ACAD11	13.8841	13.9838	9.87426	7.05179	1.00718	0.504283	0.706121
ACAD8	14.6148	15.0961	13.5558	10.8977	1.03293	0.721888	0.897967
ACAD9	22.1043	23.3587	24.9352	11.8591	1.05675	0.507695	1.06749
ACADL	0.001	0.318792	0.168343	0.001	318.792	0.00313684	0.528065
ACADM	33.43	38.4538	34.9758	35.5754	1.15028	0.925147	0.909554
ACADS	13.8841	12.5538	12.7191	8.1735	0.904185	0.651078	1.01317
ACADSB	33.43	27.6489	27.1106	15.5448	0.827069	0.562221	0.980531
ACADVL	122.939	126.005	121.158	137.011	1.02494	1.08735	0.961533
ACAP1	3.65444	3.17892	3.68255	5.28909	0.869879	1.6638	1.15843
ACAP2	67.7723	61.9704	70.4526	91.1805	0.914391	1.47136	1.13688
ACAP3	2.19306	4.29119	4.68661	5.12885	1.95671	1.1952	1.09215
ACAT1	47.6784	54.1845	57.3998	50.959	1.13646	0.940472	1.05934
ACAT2	135.361	134.427	142.912	100.635	0.9931	0.748622	1.06312
ACBD3	196.373	189.087	190.438	224.504	0.962897	1.18731	1.00714
ACBD4	1.2797	2.06665	1.33975	2.08419	1.61495	1.00849	0.648271
ACBD5	32.3339	27.8078	29.7881	59.452	0.86002	2.13796	1.07121
ACBD6	32.882	35.117	37.1512	63.7786	1.06797	1.81617	1.05793
ACBD7	0.366344	0.318792	0.335687	0.32149	0.870199	1.00846	1.053
ACCS	9.86529	8.42248	10.711	5.60958	0.853749	0.666025	1.27172
ACD	7.8559	4.29119	6.02536	6.25056	0.546238	1.4566	1.40412
ACER2	0.366344	0.795479	0.837717	0.802226	2.1714	1.00848	1.0531
ACER3	62.4748	66.7372	71.9587	83.1682	1.06823	1.2462	1.07824
ACIN1	31.0552	37.1826	37.3186	46.7926	1.19731	1.25845	1.00366
ACKR1	35.9874	31.3035	27.278	17.9485	0.869846	0.57337	0.871404
ACKR2	1.64505	1.43106	2.67849	0.161245	0.869919	0.112675	1.87168
ACKR3	5.48116	7.78689	6.86208	9.13497	1.42066	1.17312	0.881235
ACKR4	0.366344	0.001	0.001	0.001	0.00272967	1	1
ACLY	400.783	382.463	373.679	214.409	0.954289	0.560601	0.977033
ACO1	138.832	141.577	143.749	86.8539	1.01977	0.613475	1.01534
ACO2	72.7045	70.074	64.9302	44.7094	0.963819	0.638031	0.926595
ACOT1	30.6899	32.0979	29.1187	27.8837	1.04588	0.868708	0.907184
ACOT11	2.55841	2.86112	4.01724	1.44321	1.11832	0.504421	1.40408
ACOT13	29.2285	32.7335	29.4534	31.5693	1.11992	0.964434	0.899794
ACOT2	26.1231	28.7611	24.6005	20.8329	1.10098	0.724343	0.855339
ACOT4	2.55841	2.22554	2.17646	2.40468	0.869892	1.08049	0.977947
ACOT7	48.5918	46.5575	42.5062	25.6402	0.958135	0.550721	0.912983
ACOT8	35.622	24.6298	25.9392	19.3907	0.691421	0.787286	1.05316
ACOT9	82.0207	83.5802	89.195	71.9511	1.01901	0.860863	1.06718
ACOX1	52.4279	49.8943	46.3551	53.5229	0.951675	1.07273	0.929066
ACOX2	10.4133	8.58137	8.20083	3.04566	0.824078	0.354915	0.955655
ACOX3	31.6033	25.4243	23.2617	10.4169	0.804482	0.409722	0.91494
ACP1	71.2431	71.3452	81.6646	79.6428	1.00143	1.1163	1.14464
ACP2	34.1607	27.8078	25.2698	31.2488	0.814029	1.12374	0.908731
ACP5	0.366344	1.43106	0.670374	1.28296	3.90633	0.89651	0.468446
ACP6	36.3527	34.3225	37.1512	22.1148	0.944153	0.644324	1.08242
ACPP	4.75047	4.45008	5.35599	0.802226	0.936766	0.180272	1.20357
ACSF2	8.58659	10.4881	10.5436	9.29522	1.22145	0.886263	1.00529
ACSF3	4.20246	3.33781	3.01318	2.24443	0.794251	0.672426	0.902742
ACSL1	42.9289	44.0151	43.845	74.3548	1.0253	1.6893	0.996135
ACSL3	381.42	368.798	369.328	301.903	0.966908	0.818613	1.00144
ACSL4	437.5	452.695	452.163	535.701	1.03473	1.18336	0.998825
ACSL5	2.19306	0.795479	0.50303	0.802226	0.362726	1.00848	0.632361
ACSM3	0.549016	0.159896	0.168343	0.641981	0.291241	4.01499	1.05283
ACSS1	0.731688	1.27217	0.670374	0.802226	1.73868	0.630597	0.526953
ACSS2	20.8256	21.9286	19.0781	30.2873	1.05296	1.38118	0.87001
ACSS3	0.366344	0.318792	0.335687	0.32149	0.870199	1.00846	1.053
ACTA1	0.366344	0.159896	0.001	0.001	0.436464	0.00625407	0.00625407
ACTA2	738.544	729.968	747.022	75.4765	0.988388	0.103397	1.02336
ACTB	1844.62	1783.92	1835.76	478.012	0.967094	0.267956	1.02906
ACTBL2	48.0437	52.4366	47.6939	22.5956	1.09144	0.430913	0.909554
ACTC1	7.30788	7.628	12.0497	0.641981	1.0438	0.0841611	1.57967
ACTG1	3169.72	3190.15	3064.56	1007.94	1.00645	0.315954	0.960632
ACTG2	0.183672	0.318792	0.168343	0.32149	1.73566	1.00846	0.528065
ACTL10	0.91436	0.159896	0.168343	0.32149	0.174872	2.01062	1.05283
ACTL6A	24.1137	30.8268	28.4494	23.0763	1.27839	0.748579	0.922879
ACTN1	687.578	705.339	741.332	383.147	1.02583	0.54321	1.05103
ACTN2	5.29849	2.70223	2.00912	1.7637	0.51	0.652683	0.743504
ACTN4	628.393	623.667	660.673	244.215	0.992479	0.391579	1.05934
ACTR10	126.775	137.923	119.484	105.923	1.08794	0.767986	0.866309
ACTR1A	111.431	108.527	110.615	84.7707	0.973939	0.781102	1.01924
ACTR1B	75.0792	68.0084	59.5752	55.1253	0.905822	0.810566	0.875998
ACTR2	469.651	491.942	502.198	336.997	1.04746	0.685034	1.02085
ACTR3	275.47	309.53	298.207	161.849	1.12364	0.522886	0.963419
ACTR3B	2.37574	4.13229	4.18458	5.12885	1.73937	1.24116	1.01265
ACTR3C	3.10642	1.90775	2.51115	2.40468	0.614131	1.26048	1.31629
ACTR5	4.93314	5.08567	4.18458	5.60958	1.03092	1.10302	0.822818
ACTR6	19.1816	20.6575	22.7597	22.4353	1.07694	1.08606	1.10176
ACTR8	21.5563	17.4795	18.2414	18.5894	0.810877	1.0635	1.04359
ACTRT3	5.48116	4.13229	4.01724	3.52639	0.753908	0.853374	0.972158
ACVR1	51.6972	57.998	52.5468	72.9125	1.12188	1.25716	0.906011
ACVR1B	72.8871	83.898	88.8603	66.8232	1.15107	0.796481	1.05915
ACVR1C	0.183672	0.636583	0.50303	0.802226	3.46587	1.26021	0.790203
ACVR2A	18.6335	18.9096	22.7597	23.8775	1.01482	1.26272	1.20361
ACVR2B	2.55841	1.58996	2.00912	5.60958	0.621464	3.52813	1.26363
ACVRL1	4.01978	2.86112	2.34381	2.24443	0.71176	0.784459	0.819193
ACY1	25.2097	20.6575	21.923	6.25056	0.819427	0.302581	1.06126
ACYP1	3.83711	5.08567	3.01318	15.5448	1.32539	3.05659	0.592484
ACYP2	10.4133	12.236	12.3844	12.6604	1.17504	1.03468	1.01213
AD000671.1	8.22124	6.83352	6.86208	5.93007	0.831203	0.867791	1.00418
AD000671.2	2.37574	2.70223	3.34787	3.36615	1.13743	1.24569	1.23893
AD000864.1	0.366344	0.001	0.001	0.161245	0.00272967	161.245	1
ADA	21.191	17.1617	19.2455	9.13497	0.809858	0.532288	1.12142
ADA2	4.20246	5.72125	5.52333	4.00713	1.3614	0.700394	0.965406
ADAL	20.4603	19.3863	18.4088	17.628	0.947508	0.909302	0.949578
ADAM10	291.363	304.604	296.366	262.803	1.04545	0.862769	0.972955
ADAM12	16.8068	18.4329	14.2252	21.4739	1.09675	1.16498	0.771729
ADAM15	65.7629	53.8667	73.6321	60.4134	0.819105	1.12154	1.36693
ADAM17	99.7399	104.554	97.7295	151.753	1.04827	1.45143	0.934728
ADAM19	81.2901	80.879	91.2031	48.395	0.994943	0.598363	1.12765
ADAM21	0.366344	0.954375	1.50709	0.481735	2.60513	0.504765	1.57914
ADAM22	0.183672	0.318792	0.001	0.32149	1.73566	1.00846	0.00313684
ADAM28	6.75986	7.4691	6.69474	7.21203	1.10492	0.965582	0.896325
ADAM32	0.549016	0.001	0.335687	2.40468	0.00182144	2404.68	335.687
ADAM33	28.4978	28.92	27.9473	22.7558	1.01482	0.786853	0.966366
ADAM8	2.19306	2.38444	2.84584	3.2059	1.08727	1.34451	1.1935
ADAM9	245.695	262.179	255.702	292.929	1.06709	1.11729	0.975296
ADAMTS1	121.113	164.14	159.981	88.4563	1.35526	0.538908	0.974662
ADAMTS10	1.2797	1.27217	1.50709	2.72517	0.994116	2.14214	1.18466
ADAMTS12	16.9895	21.7697	19.7475	10.2567	1.28136	0.471146	0.907109
ADAMTS13	1.64505	0.636583	1.00506	1.12272	0.386969	1.76367	1.57884
ADAMTS14	0.366344	0.159896	0.670374	0.641981	0.436464	4.01499	4.19256
ADAMTS15	8.95193	5.24456	5.0213	0.161245	0.585858	0.0307452	0.95743
ADAMTS17	1.09703	1.58996	1.33975	1.92394	1.44933	1.21006	0.842631
ADAMTS18	0.366344	0.159896	0.168343	0.001	0.436464	0.00625407	1.05283
ADAMTS2	208.795	194.966	187.091	93.7444	0.933768	0.480824	0.959608
ADAMTS3	15.8935	13.5071	14.3925	10.4169	0.849851	0.771217	1.06555
ADAMTS5	4.5678	4.45008	3.8499	47.9143	0.974228	10.7671	0.865131
ADAMTS6	26.4884	23.1998	21.923	16.8267	0.875848	0.725295	0.944965
ADAMTS7	10.2306	8.74027	6.69474	8.1735	0.854326	0.935154	0.765965
ADAMTS8	0.366344	0.159896	0.001	0.001	0.436464	0.00625407	0.00625407
ADAMTS9	58.2734	61.3348	59.9099	213.287	1.05254	3.47742	0.976768
ADAMTSL1	2.01039	1.58996	1.33975	0.641981	0.790871	0.403772	0.842631
ADAMTSL2	0.549016	0.954375	0.50303	2.24443	1.73834	2.35173	0.527078
ADAMTSL4	4.5678	2.54333	3.51521	4.48786	0.556795	1.76456	1.38213
ADAMTSL5	5.8465	5.88014	6.86208	5.28909	1.00575	0.899484	1.16699
ADAP1	2.01039	2.54333	4.01724	4.80835	1.26509	1.89057	1.57952
ADAP2	0.549016	0.318792	0.50303	0.481735	0.580661	1.51113	1.57793
ADAR	110.7	106.938	113.125	106.564	0.966016	0.996503	1.05786
ADARB1	69.051	75.9532	77.983	73.3933	1.09996	0.966296	1.02672
ADAT1	13.3361	9.53475	12.3844	6.7313	0.714958	0.705976	1.29887
ADAT2	5.29849	4.45008	5.69067	4.48786	0.839877	1.00849	1.27878
ADAT3	2.01039	2.86112	2.51115	5.93007	1.42317	2.07264	0.877681
ADCK1	6.02918	3.02002	4.85396	4.64811	0.500901	1.5391	1.60726
ADCK2	10.9613	9.37585	11.3803	21.3136	0.855359	2.27324	1.21379
ADCK5	2.19306	2.38444	3.18052	1.28296	1.08727	0.538055	1.33386
ADCY3	32.1513	28.92	30.4575	36.6971	0.899497	1.26892	1.05316
ADCY5	0.549016	0.318792	0.50303	0.32149	0.580661	1.00846	1.57793
ADCY6	7.49055	7.628	9.37223	12.1796	1.01835	1.5967	1.22866
ADCY7	21.739	19.863	18.4088	17.7882	0.913703	0.895544	0.926789
ADCY9	8.58659	8.10469	8.36817	13.4616	0.943878	1.66096	1.03251
ADCYAP1	1.64505	0.477687	1.1724	0.962471	0.290378	2.01486	2.45433
ADD1	165.319	168.272	160.985	116.018	1.01786	0.689467	0.956695
ADD2	7.67323	5.40346	8.53551	2.56492	0.704196	0.474681	1.57964
ADD3	210.074	205.93	206.001	226.588	0.980274	1.10032	1.00034
ADGB	0.366344	0.001	0.168343	0.001	0.00272967	1	168.343
ADGRA2	0.731688	1.11327	0.168343	2.56492	1.52151	2.30395	0.151215
ADGRA3	15.1628	15.255	16.4007	11.3784	1.00608	0.74588	1.0751
ADGRB2	3.83711	6.35683	5.69067	6.57105	1.65667	1.0337	0.895206
ADGRD1	44.3903	44.0151	50.5387	37.8189	0.991548	0.859226	1.14821
ADGRE2	1.09703	1.11327	1.67443	3.04566	1.0148	2.73578	1.50406
ADGRE5	37.2661	35.9114	30.9595	55.1253	0.963648	1.53504	0.862108
ADGRF1	0.183672	1.27217	0.001	0.001	6.92631	0.000786058	0.000786058
ADGRF4	34.8914	35.7526	32.9676	49.5168	1.02468	1.38498	0.922104
ADGRF5	3.83711	5.24456	4.85396	3.52639	1.3668	0.67239	0.925523
ADGRG1	2.55841	1.58996	1.00506	2.56492	0.621464	1.6132	0.632129
ADGRG2	6.57719	5.88014	7.6988	3.36615	0.89402	0.572461	1.30929
ADGRG6	48.9571	58.1569	65.5996	97.1096	1.18792	1.66979	1.12798
ADGRL1	70.5124	69.5974	70.9546	101.917	0.987024	1.46438	1.0195
ADGRL2	27.2191	25.2654	24.0984	18.2689	0.928223	0.72308	0.95381
ADGRL3	2.55841	2.22554	2.67849	0.001	0.869892	0.000449329	1.20352
ADGRL4	8.03857	7.94579	8.03348	8.97473	0.988458	1.12949	1.01104
ADGRV1	1.09703	1.58996	0.50303	2.56492	1.44933	1.6132	0.316379
ADH4	2.01039	1.27217	3.01318	0.161245	0.632798	0.126748	2.36854
ADH5	206.603	208.949	198.972	132.364	1.01136	0.633475	0.952252
ADHFE1	2.55841	0.795479	3.51521	1.12272	0.310927	1.41138	4.41899
ADI1	313.832	307.305	294.191	200.628	0.979202	0.652863	0.957326
ADIPOR1	43.8423	41.155	42.3389	52.2409	0.938705	1.26937	1.02877
ADIPOR2	87.6836	81.9912	94.7174	132.524	0.93508	1.61632	1.15521
ADIRF	13.7014	8.58137	8.36817	5.28909	0.626313	0.616346	0.975155
ADK	29.2285	32.5746	26.7759	34.614	1.11448	1.06261	0.821987
ADM	47.1304	70.074	52.7142	38.7803	1.48681	0.553419	0.752265
ADM2	4.5678	3.6556	3.51521	31.2488	0.800298	8.5482	0.961596
ADNP	75.0792	70.7096	71.2893	98.8723	0.9418	1.39829	1.0082
ADNP2	43.4769	44.8096	47.5265	54.8048	1.03065	1.22306	1.06063
ADO	49.8705	60.5403	47.3592	66.8232	1.21395	1.10378	0.782276
ADORA1	0.91436	1.27217	1.1724	2.40468	1.39132	1.89022	0.921575
ADORA2A	1.2797	1.27217	0.837717	1.60345	0.994116	1.26041	0.658495
ADORA2B	12.9707	14.7783	15.8986	29.3259	1.13936	1.98439	1.07581
ADPGK	29.5939	34.0047	26.7759	29.4861	1.14904	0.867118	0.787418
ADPRH	2.55841	1.58996	1.84178	2.72517	0.621464	1.71399	1.15838
ADPRHL1	1.46238	0.795479	1.50709	3.36615	0.543962	4.2316	1.89457
ADPRHL2	37.6314	39.7249	41.0001	27.0824	1.05563	0.681749	1.0321
ADPRM	5.8465	7.78689	6.02536	6.89154	1.33189	0.885018	0.773783
ADRA1B	5.48116	5.56235	7.36411	4.32762	1.01481	0.77802	1.32392
ADRA2A	9.1346	10.0114	9.03754	2.72517	1.09599	0.272207	0.902725
ADRA2C	0.91436	0.477687	1.33975	0.32149	0.522428	0.673014	2.80466
ADRB2	0.91436	1.11327	1.00506	0.32149	1.21754	0.28878	0.9028
ADRM1	79.098	73.4109	73.1301	69.2269	0.928101	0.943006	0.996175
ADSL	60.6481	69.9151	71.2893	43.7479	1.1528	0.625729	1.01966
ADSS	64.8496	68.9618	67.4404	49.677	1.06341	0.720355	0.977939
ADSSL1	2.01039	1.11327	1.33975	2.72517	0.553758	2.4479	1.20344
ADTRP	1.2797	2.06665	1.1724	1.92394	1.61495	0.930946	0.567295
AEBP1	10.9613	12.3949	12.7191	13.4616	1.13079	1.08606	1.02616
AEBP2	26.6711	30.9857	37.1512	40.7033	1.16177	1.31362	1.19898
AEN	29.2285	28.1256	32.2983	40.543	0.962266	1.4415	1.14836
AES	198.931	185.75	195.793	145.984	0.933741	0.785917	1.05407
AF117829.1	4.01978	3.02002	2.67849	5.60958	0.75129	1.85746	0.886911
AF127577.4	7.8559	8.26358	8.20083	19.2304	1.05189	2.32713	0.992406
AF127577.5	0.366344	0.159896	0.168343	0.001	0.436464	0.00625407	1.05283
AF131216.5	0.731688	0.318792	0.335687	0.802226	0.435694	2.51646	1.053
AF165147.1	0.366344	0.001	0.001	0.32149	0.00272967	321.49	1
AF196969.1	0.549016	0.001	0.168343	0.32149	0.00182144	321.49	168.343
AF241726.2	1.2797	0.795479	1.84178	1.12272	0.621614	1.41138	2.31531
AF250324.1	0.366344	0.477687	0.168343	0.161245	1.30393	0.337554	0.352413
AFAP1	117.094	116.631	121.325	85.7322	0.996046	0.735072	1.04025
AFAP1L1	7.8559	5.40346	3.68255	12.0194	0.687822	2.22439	0.681517
AFAP1L2	0.183672	0.636583	0.168343	0.32149	3.46587	0.505024	0.264448
AFDN	129.15	129.024	143.916	147.427	0.999024	1.14263	1.11542
AFF1	65.9456	74.8409	81.4972	66.022	1.13489	0.882165	1.08894
AFF2	1.09703	0.954375	0.670374	3.2059	0.869963	3.35916	0.702422
AFF4	218.842	243.27	257.71	290.686	1.11162	1.19491	1.05936
AFG1L	3.47177	3.17892	3.51521	1.92394	0.915648	0.605218	1.10579
AFG3L2	54.9853	55.6145	60.2446	75.3162	1.01144	1.35425	1.08325
AFMID	12.6054	9.37585	8.03348	7.37228	0.743796	0.786305	0.856827
AFP	2.55841	1.90775	1.84178	0.641981	0.745678	0.336512	0.96542
AFTPH	33.2473	36.2292	35.8125	59.9327	1.08969	1.65427	0.988498
AGA	55.716	51.4832	47.5265	48.0745	0.924029	0.93379	0.923146
AGAP1	53.8892	52.2777	51.2081	68.4257	0.970096	1.30889	0.97954
AGAP3	72.1564	79.6078	81.8319	78.5211	1.10327	0.986349	1.02794
AGAP4	6.75986	6.03904	5.69067	6.89154	0.893368	1.14116	0.942314
AGAP5	4.75047	5.08567	2.84584	5.12885	1.07056	1.00849	0.55958
AGAP6	9.31727	5.88014	5.52333	9.9362	0.631101	1.68979	0.939319
AGAP9	4.01978	5.08567	2.34381	5.60958	1.26516	1.10302	0.460866
AGBL2	0.731688	1.27217	0.837717	0.962471	1.73868	0.756558	0.658495
AGBL5	21.191	22.7231	19.7475	15.3845	1.0723	0.677042	0.86905
AGER	1.2797	0.477687	0.670374	3.04566	0.37328	6.37585	1.40338
AGFG1	230.168	252.328	254.028	169.861	1.09628	0.673175	1.00674
AGFG2	8.40391	6.67462	13.0538	8.33375	0.794228	1.24857	1.95574
AGGF1	72.3391	71.663	67.7751	77.8801	0.990654	1.08675	0.945747
AGK	20.6429	15.7317	13.7232	12.8206	0.762088	0.814953	0.872328
AGL	57.908	57.998	61.2487	59.452	1.00155	1.02507	1.05605
AGMAT	4.38513	2.70223	3.51521	2.08419	0.616226	0.771285	1.30086
AGO1	40.9195	33.8458	33.4697	37.4984	0.827131	1.10792	0.988888
AGO2	78.7326	85.8047	87.3542	91.3407	1.08982	1.06452	1.01806
AGO3	30.5072	41.4728	32.4656	38.4598	1.35944	0.92735	0.782817
AGO4	11.8747	12.3949	11.5477	16.0255	1.04381	1.29291	0.931649
AGPAT1	58.6387	53.0722	59.4079	64.2593	0.905071	1.21079	1.11938
AGPAT2	45.121	50.5299	48.5306	40.3828	1.11988	0.799186	0.960433
AGPAT3	182.49	175.581	178.724	142.299	0.96214	0.810446	1.0179
AGPAT4	22.1043	25.7421	25.2698	20.6726	1.16457	0.803066	0.981653
AGPAT5	35.8047	37.0237	30.2902	42.466	1.03405	1.147	0.81813
AGPS	48.9571	45.2863	46.1878	42.9467	0.92502	0.948338	1.01991
AGR2	0.731688	4.92677	1.00506	0.481735	6.73343	0.0977791	0.204
AGR3	0.001	0.318792	0.001	0.001	318.792	0.00313684	0.00313684
AGRN	107.595	105.667	113.627	68.5859	0.982081	0.649076	1.07533
AGTPBP1	23.7484	29.7145	26.7759	33.1717	1.25122	1.11635	0.901106
AGTR1	1.46238	0.954375	3.18052	7.37228	0.652618	7.72472	3.33257
AGTRAP	27.7671	26.0599	20.5842	14.2628	0.938517	0.547308	0.78988
AHCTF1	54.4373	65.4661	59.0732	91.501	1.2026	1.39769	0.902348
AHCY	56.0813	58.6335	58.7385	44.2287	1.04551	0.754325	1.00179
AHCYL1	788.413	732.034	744.344	653.962	0.928491	0.893349	1.01682
AHCYL2	8.95193	8.89916	10.711	8.81448	0.994105	0.990484	1.2036
AHDC1	13.3361	18.7507	23.2617	12.0194	1.40601	0.641011	1.24058
AHI1	42.0156	44.6507	48.3632	138.934	1.06272	3.11157	1.08315
AHNAK	529.385	537.387	498.852	345.009	1.01512	0.642012	0.928292
AHNAK2	48.4091	45.4452	49.5346	41.9852	0.938774	0.923864	1.08999
AHR	200.758	231.194	224.408	254.31	1.15161	1.09999	0.970648
AHRR	0.183672	0.318792	0.335687	2.08419	1.73566	6.53777	1.053
AHRR	6.39452	5.40346	10.0416	50.318	0.845014	9.31218	1.85836
AHSA1	89.3276	86.1225	97.0602	61.3749	0.96412	0.712647	1.127
AICDA	0.731688	0.001	0.001	0.161245	0.0013667	161.245	1
AIDA	109.056	123.463	119.484	113.935	1.13211	0.922827	0.967772
AIF1	0.366344	0.318792	0.50303	0.001	0.870199	0.00313684	1.57793
AIF1L	0.731688	0.636583	0.335687	0.001	0.87002	0.00157089	0.527326
AIFM1	24.1137	24.3121	19.5802	35.4152	1.00823	1.45669	0.805369
AIFM2	42.1982	43.3796	44.1797	69.8679	1.028	1.61062	1.01844
AIFM3	0.731688	0.318792	0.335687	0.641981	0.435694	2.01379	1.053
AIG1	33.7953	34.3225	28.4494	21.3136	1.0156	0.62098	0.828885
AIM2	0.183672	0.477687	0.168343	0.001	2.60076	0.00209342	0.352413
AIMP1	65.7629	75.1587	71.9587	99.1928	1.14287	1.31978	0.957423
AIMP2	38.7275	40.8372	39.8287	32.691	1.05448	0.80052	0.975304
AIP	20.4603	17.4795	16.9027	27.8837	0.854313	1.59522	0.967001
AJ011932.1	0.183672	0.318792	0.50303	0.32149	1.73566	1.00846	1.57793
AJM1	0.549016	0.477687	0.168343	0.001	0.870078	0.00209342	0.352413
AJUBA	29.2285	42.5851	37.3186	32.2103	1.45697	0.756375	0.87633
AK1	26.4884	32.2568	25.6045	42.1455	1.21777	1.30656	0.793771
AK2	119.834	117.107	112.958	115.858	0.977244	0.989335	0.964571
AK3	263.231	259.955	256.706	192.616	0.987555	0.740959	0.987502
AK4	374.113	363.237	351.589	289.083	0.970929	0.795852	0.967933
AK5	6.21185	4.60898	4.68661	3.68664	0.741966	0.799882	1.01684
AK6	42.9289	52.1188	56.061	67.4642	1.21407	1.29443	1.07564
AK7	1.46238	2.06665	2.84584	2.40468	1.41321	1.16356	1.37703
AK9	6.21185	6.83352	10.2089	17.1472	1.10008	2.50928	1.49394
AKAP1	13.8841	12.5538	13.0538	35.7357	0.904185	2.8466	1.03983
AKAP10	17.3548	17.1617	21.0863	25.6402	0.988873	1.49404	1.22868
AKAP11	49.5051	55.6145	52.5468	72.7523	1.12341	1.30815	0.94484
AKAP12	19.5469	25.901	32.2983	73.7138	1.32507	2.84598	1.24699
AKAP13	171.347	162.869	170.022	181.399	0.950521	1.11377	1.04392
AKAP17A	40.1888	48.6231	45.6857	59.9327	1.20987	1.2326	0.939588
AKAP2	438.414	476.212	532.488	354.463	1.08622	0.744339	1.11817
AKAP3	0.001	0.636583	0.335687	0.161245	636.583	0.253298	0.527326
AKAP5	9.68262	8.58137	7.19677	3.68664	0.886265	0.42961	0.83865
AKAP6	2.19306	2.22554	3.01318	0.962471	1.01481	0.432466	1.35391
AKAP7	14.6148	17.3206	13.8905	10.0964	1.18514	0.582913	0.801964
AKAP8	29.0459	28.1256	33.9717	32.05	0.968316	1.13953	1.20786
AKAP8L	3.10642	3.6556	3.18052	5.12885	1.17679	1.40301	0.87004
AKAP9	283.508	298.884	288.166	296.134	1.05423	0.990799	0.96414
AKIP1	30.8726	28.4433	36.4819	20.3521	0.921312	0.715532	1.28262
AKIRIN1	110.152	129.819	128.019	131.242	1.17854	1.01096	0.986135
AKIRIN2	25.2097	24.6298	28.4494	38.2996	0.976997	1.55501	1.15508
AKNA	6.75986	6.67462	8.53551	17.7882	0.98739	2.66505	1.2788
AKR1A1	90.9717	90.2538	87.3542	66.8232	0.992109	0.740392	0.967873
AKR1B1	771.79	753.008	713.72	1352.47	0.975664	1.79609	0.947825
AKR1B10	53.7066	52.4366	60.0773	71.6306	0.976353	1.36604	1.14571
AKR1C1	67.7723	62.2881	59.0732	448.367	0.919079	7.19828	0.948387
AKR1C2	38.1795	40.0427	35.3105	251.746	1.0488	6.28694	0.881821
AKR1C3	15.5281	14.6194	13.7232	28.5246	0.94148	1.95115	0.938698
AKR1C4	0.731688	0.159896	0.837717	5.60958	0.21853	35.0827	5.23914
AKR1E2	0.91436	0.477687	0.335687	0.641981	0.522428	1.34394	0.702734
AKR7A2	88.7796	85.9636	69.9505	40.3828	0.968281	0.469766	0.813722
AKR7A3	0.549016	0.159896	0.50303	0.481735	0.291241	3.0128	3.14598
AKT1	57.1773	62.6059	65.4323	59.6122	1.09494	0.952182	1.04515
AKT1S1	9.68262	10.8059	8.8702	14.5833	1.11601	1.34957	0.820866
AKT2	159.839	136.492	136.721	117.941	0.853934	0.864087	1.00168
AKT3	92.0677	82.309	84.1747	99.994	0.894005	1.21486	1.02267
AKTIP	12.788	10.0114	11.5477	11.3784	0.782875	1.13654	1.15346
ALAD	128.602	122.669	135.382	66.663	0.953865	0.543438	1.10364
ALAS1	42.0156	43.6973	41.5022	40.8635	1.04003	0.935149	0.949766
ALCAM	145.956	147.774	139.231	242.131	1.01246	1.63852	0.942189
ALDH16A1	12.4227	13.5071	10.711	7.69277	1.08729	0.569535	0.79299
ALDH18A1	42.5636	44.174	46.0204	20.8329	1.03784	0.47161	1.0418
ALDH1A1	11.8747	15.255	12.7191	1.7637	1.28466	0.115615	0.833766
ALDH1A2	106.133	107.732	115.301	61.8556	1.01507	0.574162	1.07026
ALDH1A3	1603.31	1637.42	1828.56	1737.54	1.02127	1.06114	1.11673
ALDH1B1	70.6951	74.9998	71.624	14.5833	1.06089	0.194445	0.954989
ALDH1L1	0.549016	0.318792	0.335687	0.161245	0.580661	0.5058	1.053
ALDH1L2	8.95193	7.4691	5.85802	11.3784	0.834356	1.5234	0.784301
ALDH2	246.243	228.016	219.556	301.743	0.92598	1.32334	0.962897
ALDH3A2	68.3203	65.9428	66.269	50.4782	0.965201	0.765485	1.00495
ALDH3B1	75.4445	65.9428	76.4769	36.0562	0.874057	0.54678	1.15975
ALDH4A1	18.4509	13.3482	17.5721	7.21203	0.723444	0.5403	1.31644
ALDH5A1	79.098	76.4299	76.4769	40.0623	0.966268	0.524171	1.00061
ALDH6A1	48.5918	44.9685	51.0407	41.184	0.925434	0.915841	1.13503
ALDH7A1	60.1001	55.9323	53.8856	22.5956	0.930652	0.403981	0.963408
ALDH8A1	13.1534	13.0305	14.7272	0.802226	0.990656	0.0615653	1.13021
ALDH9A1	142.851	131.885	140.904	99.8337	0.923235	0.756975	1.06839
ALDOA	558.247	506.402	491.488	449.168	0.907129	0.886979	0.970549
ALDOC	28.8632	23.5176	27.4453	34.1332	0.814795	1.45139	1.16701
ALG1	36.3527	32.2568	25.1025	30.6078	0.887329	0.948879	0.778208
ALG10	1.46238	1.90775	1.33975	1.12272	1.30455	0.588505	0.702267
ALG10B	4.93314	4.45008	4.35193	4.48786	0.902079	1.00849	0.977944
ALG11	137.736	140.465	138.561	123.871	1.01981	0.881864	0.986445
ALG12	16.0761	17.1617	18.7435	13.3013	1.06753	0.775057	1.09217
ALG13	32.1513	31.7802	30.7922	37.3381	0.988458	1.17489	0.968911
ALG14	20.8256	21.9286	22.425	19.3907	1.05296	0.884265	1.02264
ALG1L	0.366344	0.159896	0.168343	0.641981	0.436464	4.01499	1.05283
ALG1L2	0.366344	0.318792	0.50303	0.161245	0.870199	0.5058	1.57793
ALG2	92.433	97.7219	92.0399	132.844	1.05722	1.35941	0.941855
ALG3	92.6157	76.1121	87.0196	73.5535	0.821806	0.966384	1.14331
ALG5	67.0416	70.3918	70.2852	63.4581	1.04997	0.901498	0.998486
ALG6	7.67323	7.78689	9.37223	4.00713	1.01481	0.5146	1.20359
ALG8	41.1022	43.8562	47.8612	31.4091	1.067	0.716184	1.09132
ALG9	46.0344	42.2673	37.6533	20.9931	0.918168	0.496675	0.890838
ALKAL2	1.64505	1.27217	2.00912	0.802226	0.773332	0.630597	1.57929
ALKBH1	6.02918	5.56235	6.1927	8.81448	0.922572	1.58467	1.11332
ALKBH2	5.48116	3.97339	5.69067	9.45546	0.724918	2.3797	1.4322
ALKBH3	25.5751	19.5452	22.7597	29.3259	0.764228	1.50041	1.16446
ALKBH4	13.5187	13.5071	13.8905	13.3013	0.999142	0.984764	1.02839
ALKBH5	77.2713	73.8875	68.4444	114.416	0.956209	1.54852	0.926333
ALKBH6	8.40391	10.4881	10.5436	8.33375	1.248	0.794591	1.00529
ALKBH7	23.5657	19.7041	22.425	22.7558	0.836135	1.15488	1.13809
ALKBH8	8.40391	11.6004	8.8702	11.6989	1.38036	1.00849	0.764646
ALMS1	15.3455	14.1427	13.5558	10.2567	0.921619	0.725229	0.958502
ALOX15	1.46238	1.43106	1.00506	0.161245	0.978583	0.112675	0.702319
ALOX15B	5.11582	3.8145	4.85396	6.41081	0.745628	1.68064	1.2725
ALOX5AP	6.21185	3.8145	6.02536	2.56492	0.614068	0.672413	1.57959
ALPK1	9.86529	10.1703	8.8702	7.69277	1.03092	0.756396	0.872167
ALPK2	75.6272	81.5145	96.3908	44.2287	1.07785	0.542587	1.1825
ALPK3	0.366344	0.318792	0.168343	0.802226	0.870199	2.51646	0.528065
ALS2	29.5939	25.901	27.9473	36.8574	0.875214	1.42301	1.079
ALS2CL	0.549016	1.43106	1.67443	0.481735	2.60659	0.336628	1.17006
ALYREF	21.739	22.4053	22.0903	14.2628	1.03065	0.636582	0.985941
AMACR	19.5469	16.5262	18.7435	10.5772	0.845464	0.640026	1.13417
AMBRA1	13.3361	13.3482	15.0619	15.064	1.00091	1.12854	1.12838
AMD1	246.608	259.796	262.563	293.41	1.05348	1.12939	1.01065
AMDHD2	13.8841	12.236	12.5518	13.6218	0.881296	1.11326	1.02581
AMER1	5.11582	6.83352	6.69474	5.93007	1.33576	0.867791	0.979691
AMFR	56.9947	49.2587	53.7182	65.381	0.864268	1.3273	1.09053
AMHR2	0.001	0.318792	0.50303	0.161245	318.792	0.5058	1.57793
AMIGO1	2.19306	1.74885	2.51115	3.2059	0.797447	1.83315	1.43589
AMIGO2	171.53	215.623	193.283	403.338	1.25706	1.87057	0.896393
AMIGO3	1.46238	0.795479	1.00506	2.72517	0.543962	3.42582	1.26347
AMMECR1	230.898	213.875	229.261	395.646	0.926275	1.84989	1.07194
AMMECR1L	44.573	43.2207	49.3673	50.7987	0.969661	1.17533	1.14221
AMN1	23.0177	21.7697	22.7597	22.5956	0.945781	1.03794	1.04548
AMOT	8.76926	7.628	6.69474	3.84688	0.869857	0.50431	0.877653
AMOTL1	46.5824	41.3139	43.6776	36.8574	0.886899	0.892131	1.05721
AMOTL2	165.502	261.067	252.857	30.4476	1.57743	0.116628	0.968552
AMPD2	67.7723	69.1207	66.269	66.1823	1.0199	0.957489	0.958743
AMPD3	10.596	12.0771	12.8864	11.5387	1.13978	0.95542	1.06701
AMPH	1.82772	1.58996	1.00506	0.641981	0.869914	0.403772	0.632129
AMT	0.731688	0.795479	0.670374	0.481735	1.08718	0.605591	0.84273
AMY1A	5.48116	6.83352	5.52333	2.40468	1.24673	0.351895	0.80827
AMY1B	5.48116	6.83352	5.52333	2.40468	1.24673	0.351895	0.80827
AMY1C	0.366344	0.159896	0.001	0.481735	0.436464	3.0128	0.00625407
AMY2B	5.66383	4.45008	4.18458	4.48786	0.785702	1.00849	0.940338
AMZ1	0.001	0.795479	0.670374	0.161245	795.479	0.202702	0.84273
AMZ2	55.716	58.4747	53.7182	35.8959	1.04951	0.613871	0.918657
ANAPC1	41.2849	43.8562	37.6533	49.3565	1.06228	1.12542	0.858563
ANAPC10	8.95193	10.8059	10.2089	10.7374	1.2071	0.993661	0.944752
ANAPC11	91.337	88.506	86.0155	77.2392	0.969005	0.8727	0.971861
ANAPC13	96.4518	92.0017	84.1747	77.2392	0.953862	0.839541	0.914925
ANAPC15	17.1722	16.0495	16.4007	9.9362	0.934621	0.619097	1.02188
ANAPC16	100.288	104.078	104.423	80.6043	1.03779	0.774461	1.00331
ANAPC2	0.549016	0.001	0.168343	0.32149	0.00182144	321.49	168.343
ANAPC4	18.9989	23.6765	25.2698	16.0255	1.2462	0.676853	1.06729
ANAPC5	96.0865	95.0207	101.411	78.6814	0.988908	0.828045	1.06725
ANAPC7	35.4394	33.0513	34.4737	22.9161	0.932615	0.693349	1.04304
ANG	4.5678	4.92677	2.34381	7.21203	1.07859	1.46385	0.47573
ANGEL1	10.2306	10.8059	9.03754	9.77595	1.05623	0.904686	0.836352
ANGEL2	16.9895	16.844	16.9027	14.4231	0.991436	0.856275	1.00348
ANGPT1	33.6127	36.8648	23.7638	51.9204	1.09675	1.4084	0.64462
ANGPTL1	36.3527	40.2016	43.5103	21.7943	1.10588	0.542125	1.0823
ANGPTL2	22.287	22.5642	21.2536	57.3688	1.01244	2.54247	0.941917
ANGPTL4	22.4697	30.0323	23.7638	93.4239	1.33657	3.11078	0.791275
ANGPTL6	0.91436	0.159896	0.670374	0.001	0.174872	0.00625407	4.19256
ANGPTL7	0.731688	0.318792	0.670374	0.001	0.435694	0.00313684	2.10286
ANK2	8.40391	6.99241	10.3763	8.97473	0.832042	1.2835	1.48394
ANK3	3.47177	4.45008	3.51521	2.88541	1.28179	0.648395	0.789921
ANKAR	0.731688	0.795479	0.670374	1.28296	1.08718	1.61281	0.84273
ANKDD1A	2.19306	0.954375	1.33975	2.56492	0.43518	2.68754	1.4038
ANKDD1B	0.366344	0.001	0.001	0.001	0.00272967	1	1
ANKEF1	7.30788	8.74027	6.86208	5.60958	1.19601	0.641809	0.785111
ANKFY1	81.4727	81.9912	83.1707	50.959	1.00636	0.621518	1.01439
ANKH	19.3642	21.6108	22.2577	29.3259	1.11602	1.357	1.02993
ANKHD1	107.777	102.171	103.419	129.8	0.947985	1.27042	1.01221
ANKHD1-EIF4EBP3	102.663	98.6753	100.24	118.262	0.961157	1.1985	1.01586
ANKIB1	108.691	106.62	116.137	116.339	0.980946	1.09116	1.08926
ANKLE1	0.549016	0.954375	0.168343	1.7637	1.73834	1.84802	0.176391
ANKLE2	83.4821	89.4593	93.5459	107.365	1.0716	1.20015	1.04568
ANKMY1	1.46238	1.11327	1.84178	1.7637	0.761273	1.58425	1.65439
ANKMY2	27.4018	24.9476	27.6127	26.7619	0.910437	1.07272	1.10683
ANKRA2	21.739	20.3397	22.5924	37.6586	0.935632	1.85148	1.11075
ANKRD1	4.20246	13.1894	10.3763	0.32149	3.1385	0.0243749	0.786715
ANKRD10	29.7765	33.0513	25.2698	90.3793	1.10998	2.73452	0.764563
ANKRD11	409.734	417.102	465.55	744.34	1.01798	1.78455	1.11615
ANKRD12	160.204	221.343	232.943	291.487	1.38163	1.3169	1.05241
ANKRD13A	74.5312	87.8704	86.5175	37.1779	1.17897	0.423099	0.984603
ANKRD13B	2.01039	2.86112	1.33975	2.56492	1.42317	0.896474	0.468261
ANKRD13C	33.6127	36.2292	44.1797	95.5071	1.07784	2.63619	1.21945
ANKRD13D	9.86529	8.89916	8.70286	11.0579	0.902068	1.24258	0.977942
ANKRD16	5.11582	3.8145	5.0213	4.32762	0.745628	1.13452	1.31637
ANKRD17	169.155	168.589	163.328	188.449	0.996654	1.1178	0.968794
ANKRD22	0.366344	0.318792	0.670374	1.28296	0.870199	4.02444	2.10286
ANKRD23	0.366344	0.477687	1.00506	1.12272	1.30393	2.35033	2.10401
ANKRD26	44.573	41.3139	51.7101	51.1192	0.926882	1.23734	1.25164
ANKRD27	24.1137	32.7335	34.139	33.0115	1.35746	1.00849	1.04294
ANKRD28	48.2264	48.4642	47.0245	86.0527	1.00493	1.77559	0.970294
ANKRD29	22.6523	23.3587	22.7597	17.7882	1.03118	0.761524	0.974356
ANKRD30A	0.183672	0.636583	0.50303	0.161245	3.46587	0.253298	0.790203
ANKRD30B	1.46238	1.74885	2.51115	1.44321	1.19589	0.825234	1.43589
ANKRD31	0.366344	0.636583	0.335687	0.32149	1.73766	0.505024	0.527326
ANKRD33B	14.2494	17.4795	16.4007	2.08419	1.22668	0.119236	0.938282
ANKRD34A	2.37574	2.54333	1.67443	4.48786	1.07054	1.76456	0.658361
ANKRD35	0.366344	0.636583	0.670374	0.161245	1.73766	0.253298	1.05308
ANKRD36	85.8569	80.2434	77.8157	96.1481	0.934618	1.19821	0.969746
ANKRD36B	74.5312	74.0464	71.7913	80.6043	0.993495	1.08856	0.969545
ANKRD36C	52.2452	46.0808	45.0164	55.2856	0.88201	1.19975	0.976901
ANKRD37	45.121	45.1274	47.0245	48.395	1.00014	1.07241	1.04204
ANKRD39	17.7202	13.5071	13.8905	13.6218	0.762243	1.00849	1.02839
ANKRD40	21.0083	21.293	20.7516	37.8189	1.01355	1.77612	0.974574
ANKRD42	20.6429	18.9096	19.2455	27.2427	0.916034	1.44068	1.01776
ANKRD44	5.29849	6.35683	5.18864	1.7637	1.19974	0.27745	0.816231
ANKRD45	0.366344	0.001	0.001	0.001	0.00272967	1	1
ANKRD46	4.93314	5.24456	3.34787	5.76983	1.06313	1.10016	0.638351
ANKRD49	22.1043	17.9562	16.568	24.5185	0.81234	1.36546	0.92269
ANKRD50	67.2243	61.4937	69.1138	47.9143	0.914754	0.779174	1.12392
ANKRD52	85.1262	74.2053	72.2933	59.6122	0.871709	0.803342	0.974234
ANKRD54	12.6054	13.666	13.7232	17.628	1.08414	1.28992	1.00419
ANKRD55	1.46238	2.06665	1.1724	1.44321	1.41321	0.698333	0.567295
ANKRD6	11.144	10.0114	9.37223	4.9686	0.898367	0.496294	0.936156
ANKRD65	0.183672	0.318792	0.168343	0.481735	1.73566	1.51113	0.528065
ANKRD7	0.549016	0.477687	0.837717	0.161245	0.870078	0.337554	1.75369
ANKRD9	20.6429	19.7041	19.5802	39.2611	0.954522	1.99253	0.993712
ANKS1A	31.0552	32.5746	35.4778	24.839	1.04893	0.762527	1.08912
ANKS1B	0.366344	0.159896	0.335687	0.641981	0.436464	4.01499	2.09941
ANKS3	6.02918	6.67462	7.86614	5.76983	1.10705	0.864443	1.17852
ANKS6	15.1628	16.3673	14.7272	26.2812	1.07944	1.60571	0.899794
ANKZF1	27.4018	19.5452	18.9108	46.9528	0.713282	2.40227	0.967542
ANLN	19.5469	18.274	18.4088	5.44934	0.93488	0.298202	1.00738
ANO1	0.001	0.318792	0.001	0.001	318.792	0.00313684	0.00313684
ANO10	48.4091	43.8562	45.6857	39.902	0.90595	0.909837	1.04172
ANO4	3.65444	4.13229	5.85802	5.93007	1.13076	1.43506	1.41762
ANO5	0.549016	1.11327	0.335687	1.44321	2.02776	1.29637	0.301532
ANO6	74.8965	78.9722	80.3258	85.8924	1.05442	1.08763	1.01714
ANO7	1.82772	4.60898	2.84584	3.2059	2.52171	0.695577	0.617455
ANO8	15.8935	14.7783	15.8986	18.7497	0.929833	1.26873	1.07581
ANO9	0.549016	0.318792	0.168343	0.32149	0.580661	1.00846	0.528065
ANOS1	10.7786	16.3673	11.0457	4.48786	1.5185	0.274197	0.674864
ANP32A	46.765	45.9219	47.1918	49.677	0.981972	1.08177	1.02765
ANP32B	134.448	136.969	135.716	208.8	1.01875	1.52443	0.990852
ANP32E	33.7953	36.3881	39.8287	35.2549	1.07672	0.968858	1.09455
ANPEP	3.10642	3.33781	1.67443	4.16737	1.07449	1.24853	0.501655
ANTXR1	281.133	271.395	299.546	210.243	0.965362	0.774675	1.10373
ANTXR2	100.653	109.321	97.0602	257.835	1.08612	2.35851	0.887846
ANXA1	426.358	460.163	448.649	325.138	1.07929	0.706571	0.974978
ANXA10	347.261	352.909	354.602	480.416	1.01626	1.3613	1.0048
ANXA11	304.881	286.013	292.517	189.251	0.938114	0.661687	1.02274
ANXA13	0.91436	0.477687	0.50303	0.161245	0.522428	0.337554	1.05305
ANXA2	1399.63	1381.12	1342.09	762.127	0.986775	0.551818	0.97174
ANXA2R	0.183672	0.318792	0.001	0.641981	1.73566	2.01379	0.00313684
ANXA3	56.6293	67.055	81.4972	81.2453	1.1841	1.21162	1.21538
ANXA4	62.1095	74.5231	74.1341	53.3626	1.19987	0.716054	0.99478
ANXA5	432.386	495.12	468.562	271.456	1.14509	0.548263	0.94636
ANXA6	230.35	210.538	209.85	80.9248	0.913992	0.384371	0.996732
ANXA7	98.8266	100.9	99.0683	76.7584	1.02098	0.760737	0.981846
ANXA8	458.69	474.623	450.155	96.6288	1.03474	0.203591	0.948448
ANXA8L1	403.889	416.944	399.282	81.0851	1.03232	0.194475	0.957639
ANXA9	2.37574	1.74885	2.34381	1.60345	0.736129	0.91686	1.3402
AOC2	0.731688	0.795479	0.670374	1.7637	1.08718	2.21715	0.84273
AOC3	0.001	0.477687	0.168343	4.00713	477.687	8.38861	0.352413
AOX1	101.019	100.423	100.24	42.466	0.9941	0.422871	0.998178
AP1AR	23.383	24.1532	29.6208	83.8092	1.03294	3.4699	1.22637
AP1B1	131.342	114.088	119.819	74.0343	0.868633	0.648923	1.05023
AP1G1	113.075	104.713	107.77	79.3224	0.926049	0.757522	1.02919
AP1G2	26.4884	21.7697	23.5964	21.1534	0.821858	0.97169	1.08391
AP1M1	46.0344	43.6973	49.0326	42.9467	0.949231	0.982823	1.1221
AP1M2	44.573	46.0808	40.8328	20.1919	1.03383	0.438185	0.886113
AP1S1	26.8538	22.7231	25.4372	16.8267	0.846178	0.740511	1.11944
AP1S2	38.7275	34.0047	29.2861	66.022	0.87805	1.94156	0.861237
AP1S3	225.236	222.137	237.294	32.8513	0.986241	0.147888	1.06823
AP2A1	5.48116	5.40346	6.52739	4.64811	0.985824	0.86021	1.208
AP2A2	42.3809	40.3605	47.1918	47.1131	0.952328	1.16731	1.16926
AP2B1	197.104	182.254	185.083	130.441	0.924659	0.71571	1.01552
AP2M1	309.995	275.209	289.003	207.038	0.887785	0.752294	1.05012
AP2S1	138.832	137.446	138.896	145.183	0.990017	1.05629	1.01055
AP3B1	61.1961	61.9704	58.7385	53.8434	1.01265	0.868857	0.947848
AP3D1	415.763	358.947	418.359	451.572	0.863345	1.25805	1.16552
AP3M1	47.6784	45.763	42.0042	25.9607	0.959827	0.567286	0.917864
AP3M2	26.1231	30.509	24.2658	44.3889	1.16789	1.45494	0.795365
AP3S1	109.787	121.238	116.974	94.7059	1.1043	0.781157	0.96483
AP3S2	50.7838	51.801	45.5184	47.2733	1.02003	0.912594	0.878717
AP4B1	7.30788	7.15131	7.02942	9.61571	0.978575	1.34461	0.982956
AP4E1	30.6899	28.7611	33.637	29.1656	0.937152	1.01406	1.16953
AP4M1	14.7974	9.05806	11.3803	6.41081	0.612139	0.707746	1.25637
AP4S1	11.692	10.4881	11.0457	13.9423	0.897032	1.32934	1.05317
AP5B1	9.49995	10.9648	16.066	10.4169	1.1542	0.950031	1.46523
AP5M1	39.8235	45.2863	41.0001	47.1131	1.13718	1.04034	0.905353
AP5S1	17.9029	19.3863	16.4007	16.0255	1.08286	0.82664	0.845994
AP5Z1	37.0834	39.2483	36.8165	55.9266	1.05838	1.42494	0.938041
APAF1	16.4415	17.3206	17.9067	9.29522	1.05347	0.536657	1.03384
APBA1	2.74108	1.43106	2.51115	0.161245	0.522079	0.112675	1.75475
APBA2	12.24	15.7317	14.5599	11.5387	1.28527	0.733468	0.925513
APBA3	8.03857	5.88014	7.02942	13.9423	0.731491	2.37108	1.19545
APBB1	15.3455	17.0028	15.0619	20.6726	1.108	1.21584	0.885848
APBB1IP	3.83711	3.49671	3.34787	4.80835	0.911287	1.37511	0.957434
APBB2	82.7514	85.328	68.6118	63.9388	1.03114	0.74933	0.804095
APBB3	4.93314	4.29119	5.0213	11.0579	0.86987	2.57688	1.17014
APC	82.5688	75.7943	81.4972	68.2654	0.917953	0.900667	1.07524
APC2	0.731688	0.477687	0.335687	0.161245	0.652856	0.337554	0.702734
APCDD1L	29.2285	29.0789	33.9717	37.4984	0.994882	1.28954	1.16826
APEH	66.4936	63.5593	67.9424	43.2672	0.955871	0.680738	1.06896
APELA	2.01039	0.954375	0.837717	0.32149	0.474721	0.336859	0.877765
APEX1	49.6878	58.7924	56.5631	45.0299	1.18324	0.765914	0.962082
APEX2	9.68262	10.9648	9.70692	9.61571	1.13242	0.876962	0.88528
APH1A	134.448	121.397	136.888	127.716	0.902929	1.05205	1.12761
APH1B	39.6408	40.8372	44.849	33.1717	1.03018	0.812291	1.09824
API5	64.3016	65.3072	58.2365	69.7076	1.01564	1.06738	0.891732
APIP	7.12521	8.26358	10.2089	8.33375	1.15977	1.00849	1.23541
APLF	7.49055	9.21696	11.5477	8.49399	1.23048	0.921561	1.25288
APLN	50.0531	44.3329	49.5346	22.5956	0.885717	0.50968	1.11733
APLP1	35.622	32.5746	30.9595	23.3968	0.914452	0.718253	0.950418
APLP2	1177.5	1120.85	1151.99	1163.38	0.95189	1.03794	1.02778
APMAP	222.678	217.847	212.694	223.383	0.978305	1.02541	0.976346
APOA1	26.6711	26.2188	27.4453	10.8977	0.983042	0.415644	1.04678
APOBEC3A	0.91436	0.795479	0.50303	0.001	0.869984	0.0012571	0.632361
APOBEC3B	0.91436	0.795479	0.50303	0.001	0.869984	0.0012571	0.632361
APOBEC3C	206.42	166.047	173.201	77.2392	0.804413	0.465165	1.04308
APOBEC3D	1.09703	1.58996	0.670374	1.12272	1.44933	0.706131	0.421629
APOBEC3F	9.1346	11.4415	14.8946	9.77595	1.25255	0.854429	1.3018
APOBEC3G	3.83711	3.33781	4.18458	2.40468	0.869876	0.720436	1.25369
APOC1	15.5281	16.6851	17.9067	8.01326	1.07451	0.480264	1.07322
APOD	0.91436	1.43106	0.670374	1.60345	1.56509	1.12046	0.468446
APOE	22.4697	25.2654	22.0903	16.0255	1.12442	0.634286	0.87433
APOL1	93.8944	87.5526	87.5216	107.846	0.932458	1.23179	0.999646
APOL2	69.9644	69.4385	73.9668	46.4721	0.992483	0.669256	1.06521
APOL3	2.74108	3.49671	3.34787	5.44934	1.27567	1.55842	0.957434
APOL6	59.1867	53.8667	56.2284	95.6674	0.910115	1.776	1.04384
APOLD1	3.83711	3.17892	3.18052	7.21203	0.828467	2.2687	1.0005
APOM	2.19306	2.38444	2.34381	1.60345	1.08727	0.672464	0.98296
APOO	18.9989	22.0875	20.4169	14.2628	1.16257	0.645741	0.924364
APOOL	79.098	77.0655	73.4647	80.6043	0.974304	1.04592	0.953276
APOPT1	35.2567	42.2673	36.3145	49.9975	1.19884	1.18289	0.859163
APP	295.016	285.855	297.705	363.277	0.968947	1.27084	1.04145
APPBP2	93.7117	86.7581	91.5378	82.8477	0.925798	0.954928	1.05509
APPL1	103.576	116.472	112.456	133.645	1.12451	1.14744	0.96552
APPL2	28.1325	31.1446	27.9473	19.5509	1.10707	0.627746	0.89734
APRT	81.8381	76.9066	80.1585	51.2795	0.939741	0.666776	1.04228
APTR	2.74108	2.38444	3.34787	3.04566	0.869891	1.27731	1.40405
APTX	33.978	32.4157	37.1512	47.1131	0.95402	1.4534	1.14609
AQP1	29.5939	31.4624	38.6573	3.84688	1.06314	0.122269	1.22868
AQP10	0.001	0.318792	0.001	0.001	318.792	0.00313684	0.00313684
AQP11	4.38513	3.02002	3.68255	4.48786	0.688696	1.48604	1.21938
AQP3	0.91436	0.954375	0.670374	1.92394	1.04376	2.01592	0.702422
AQP7	0.366344	0.001	0.168343	0.481735	0.00272967	481.735	168.343
AQP9	3.65444	3.49671	3.18052	1.28296	0.956839	0.366905	0.909575
AQR	69.599	65.1483	69.1138	65.2208	0.936052	1.00111	1.06087
AR	3.2891	2.22554	2.67849	2.88541	0.676641	1.2965	1.20352
ARAF	27.7671	24.471	24.2658	24.0378	0.881295	0.982297	0.991615
ARAP1	40.5542	32.2568	37.4859	41.184	0.7954	1.27675	1.16211
ARAP2	47.8611	64.1949	73.7994	43.4274	1.34128	0.676493	1.14961
ARAP3	10.2306	10.0114	10.2089	13.1411	0.978574	1.31261	1.01973
ARC	0.001	1.11327	0.168343	1.92394	1113.27	1.72819	0.151215
ARCN1	88.4143	106.779	93.7133	68.5859	1.20771	0.642316	0.877638
AREG	859.29	1374.61	1317.16	2403.52	1.59971	1.74851	0.958206
AREL1	24.8444	23.5176	25.2698	21.6341	0.946596	0.919911	1.07451
ARF1	566.467	523.563	515.419	539.066	0.92426	1.02961	0.984445
ARF3	204.776	197.667	201.65	154.638	0.965284	0.782316	1.02015
ARF4	429.463	457.78	434.592	330.907	1.06594	0.722852	0.949347
ARF5	48.7744	47.9875	46.8571	41.825	0.983867	0.871581	0.976444
ARF6	146.504	159.691	149.439	152.554	1.09001	0.955307	0.935801
ARFGAP1	27.4018	25.1065	23.7638	19.5509	0.916235	0.778719	0.94652
ARFGAP2	12.788	12.0771	10.711	6.41081	0.944409	0.530824	0.886885
ARFGAP3	73.9832	80.7201	72.126	78.2006	1.09106	0.968787	0.893532
ARFGEF1	52.0625	54.6612	54.8896	84.9309	1.04992	1.55377	1.00418
ARFGEF2	49.3224	52.1188	54.8896	99.8337	1.0567	1.9155	1.05316
ARFGEF3	1.2797	0.795479	0.837717	1.60345	0.621614	2.0157	1.0531
ARFIP1	55.5333	54.9789	52.8815	52.8819	0.990017	0.961858	0.961851
ARFIP2	12.4227	14.7783	9.87426	32.05	1.18962	2.16872	0.668159
ARFRP1	18.0855	19.2274	22.927	10.8977	1.06314	0.56678	1.19241
ARG2	4.93314	3.8145	4.01724	11.6989	0.77324	3.06696	1.05315
ARGFX	0.549016	0.159896	0.001	0.161245	0.291241	1.00844	0.00625407
ARGLU1	174.453	166.683	166.006	184.764	0.955461	1.10848	0.995938
ARHGAP1	115.267	90.8894	86.3502	36.0562	0.788512	0.396704	0.950058
ARHGAP10	51.6972	51.801	53.0488	28.0439	1.00201	0.541378	1.02409
ARHGAP11A	11.8747	11.9182	9.87426	8.97473	1.00366	0.753027	0.828503
ARHGAP11B	0.549016	0.954375	1.1724	0.802226	1.73834	0.840577	1.22845
ARHGAP12	56.812	60.8581	63.9262	75.9572	1.07122	1.2481	1.05041
ARHGAP17	25.3924	27.49	24.7678	27.5632	1.08261	1.00266	0.900975
ARHGAP18	79.2807	78.6544	79.9911	47.4336	0.9921	0.603064	1.01699
ARHGAP19	9.68262	10.647	7.36411	4.80835	1.0996	0.451615	0.691661
ARHGAP19-SLIT1	1.82772	1.90775	0.837717	1.12272	1.04379	0.588505	0.439113
ARHGAP20	11.8747	18.7507	12.0497	6.41081	1.57905	0.341897	0.642627
ARHGAP21	257.021	248.037	257.877	287.641	0.965046	1.15967	1.03967
ARHGAP22	0.549016	1.74885	1.00506	1.60345	3.18543	0.91686	0.574698
ARHGAP23	200.027	219.913	229.931	142.299	1.09942	0.64707	1.04555
ARHGAP24	21.3736	25.7421	23.5964	17.4677	1.20439	0.678565	0.916646
ARHGAP25	1.64505	0.954375	1.67443	1.44321	0.58015	1.5122	1.75448
ARHGAP26	13.7014	11.1237	11.3803	24.839	0.811866	2.23298	1.02307
ARHGAP27	0.549016	0.636583	1.50709	3.36615	1.1595	5.28784	2.36747
ARHGAP28	5.8465	4.29119	5.18864	3.04566	0.733976	0.709747	1.20914
ARHGAP29	45.3037	38.7716	38.992	31.7295	0.855815	0.81837	1.00568
ARHGAP30	0.001	0.477687	0.335687	0.001	477.687	0.00209342	0.702734
ARHGAP31	36.9007	36.8648	33.3023	17.9485	0.999027	0.486874	0.903363
ARHGAP32	26.4884	26.6955	30.7922	30.4476	1.00782	1.14055	1.15346
ARHGAP33	0.366344	1.27217	1.1724	0.802226	3.47261	0.630597	0.921575
ARHGAP35	76.9059	73.5698	73.4647	121.467	0.956621	1.65104	0.998571
ARHGAP39	1.09703	1.90775	0.837717	2.08419	1.73901	1.09249	0.439113
ARHGAP4	0.001	1.11327	0.168343	1.12272	1113.27	1.00849	0.151215
ARHGAP40	0.366344	0.001	0.168343	0.32149	0.00272967	321.49	168.343
ARHGAP42	6.39452	8.10469	11.5477	5.12885	1.26744	0.632825	1.42482
ARHGAP44	6.02918	3.8145	3.68255	4.9686	0.632673	1.30256	0.965408
ARHGAP45	1.46238	1.27217	1.84178	3.52639	0.869931	2.77195	1.44775
ARHGAP5	256.473	258.524	256.538	268.572	1.008	1.03887	0.992318
ARHGAP6	1.82772	1.90775	1.84178	3.04566	1.04379	1.59647	0.96542
ARHGAP8	0.366344	0.636583	0.335687	0.161245	1.73766	0.253298	0.527326
ARHGDIA	160.57	127.118	148.1	107.686	0.791667	0.847134	1.16506
ARHGDIB	23.2003	20.1808	14.5599	1.92394	0.869851	0.0953352	0.721473
ARHGDIG	0.366344	0.477687	1.50709	0.481735	1.30393	1.00847	3.15497
ARHGEF1	3.65444	4.60898	2.17646	5.28909	1.2612	1.14756	0.472222
ARHGEF10	66.1283	65.9428	72.2933	49.036	0.997195	0.743614	1.0963
ARHGEF10L	12.4227	12.7127	11.213	13.3013	1.02334	1.0463	0.882031
ARHGEF11	20.2776	24.1532	19.4128	34.9344	1.19113	1.44637	0.803736
ARHGEF12	81.2901	84.0569	92.3745	145.504	1.03404	1.73102	1.09895
ARHGEF16	0.366344	0.159896	0.001	0.641981	0.436464	4.01499	0.00625407
ARHGEF17	42.9289	39.5661	39.6614	23.3968	0.921666	0.591335	1.00241
ARHGEF18	36.7181	33.0513	33.8044	35.5754	0.900136	1.07637	1.02279
ARHGEF19	6.94254	6.19794	6.86208	12.6604	0.892748	2.04268	1.10715
ARHGEF2	45.121	50.371	54.5549	83.1682	1.11635	1.65111	1.08306
ARHGEF25	16.9895	11.9182	18.5761	16.0255	0.701504	1.34462	1.55863
ARHGEF26	47.4957	43.8562	51.0407	20.6726	0.923372	0.471372	1.16382
ARHGEF28	6.75986	7.4691	9.03754	9.45546	1.10492	1.26594	1.20999
ARHGEF3	81.6554	105.667	116.974	30.9283	1.29406	0.292696	1.10701
ARHGEF33	0.366344	1.11327	0.670374	1.28296	3.03887	1.15242	0.602167
ARHGEF35	34.526	35.7526	37.1512	37.9791	1.03553	1.06228	1.03912
ARHGEF37	3.47177	4.29119	3.68255	4.16737	1.23602	0.971146	0.858165
ARHGEF39	0.183672	0.318792	0.168343	0.001	1.73566	0.00313684	0.528065
ARHGEF4	8.58659	7.4691	9.20489	5.44934	0.869856	0.729585	1.2324
ARHGEF40	12.6054	13.3482	15.8986	16.346	1.05893	1.22458	1.19107
ARHGEF5	35.074	38.2949	35.3105	36.5369	1.09183	0.954093	0.922068
ARHGEF6	1.46238	1.11327	1.1724	0.802226	0.761273	0.720603	1.05311
ARHGEF7	50.4185	59.5869	54.0529	53.0421	1.18185	0.890164	0.907127
ARHGEF9	6.39452	6.19794	4.85396	1.92394	0.969258	0.310416	0.783157
ARID1A	72.8871	83.7391	73.2974	62.8171	1.14889	0.750153	0.875307
ARID1B	125.131	114.088	120.656	153.035	0.911748	1.34138	1.05757
ARID2	38.3621	34.6403	41.1675	54.9651	0.902982	1.58674	1.18843
ARID3A	42.1982	45.6041	42.3389	34.7742	1.08071	0.762524	0.928401
ARID3B	3.2891	5.24456	6.02536	6.09032	1.59453	1.16126	1.14888
ARID4A	92.9811	102.807	105.427	69.2269	1.10568	0.673368	1.02548
ARID4B	189.615	213.557	247	259.438	1.12627	1.21484	1.1566
ARID5A	5.11582	6.35683	6.52739	8.33375	1.24258	1.31099	1.02683
ARID5B	357.49	503.701	535.332	354.463	1.40899	0.703717	1.0628
ARIH1	108.143	104.237	102.248	136.69	0.963881	1.31134	0.980918
ARIH2	91.337	81.5145	84.6767	155.599	0.892459	1.90885	1.03879
ARIH2OS	0.549016	0.636583	0.670374	0.481735	1.1595	0.756751	1.05308
ARL1	151.436	160.168	154.961	155.118	1.05766	0.968471	0.96749
ARL10	36.5354	34.6403	38.3226	44.2287	0.94813	1.2768	1.1063
ARL13B	36.5354	45.2863	47.1918	41.3443	1.23952	0.912954	1.04208
ARL14	0.731688	0.954375	1.50709	0.481735	1.30435	0.504765	1.57914
ARL14EP	39.2755	37.6593	34.8084	32.3705	0.95885	0.859562	0.924298
ARL15	10.7786	13.9838	12.8864	12.6604	1.29737	0.905362	0.921523
ARL16	12.788	12.0771	11.3803	10.0964	0.944409	0.835995	0.942304
ARL17A	16.8068	15.7317	14.8946	5.93007	0.936032	0.37695	0.946789
ARL17B	8.95193	8.26358	7.86614	4.64811	0.923106	0.562481	0.951905
ARL2	40.7369	30.6679	35.9798	36.3767	0.752829	1.18615	1.17321
ARL2-SNX15	15.1628	10.9648	13.2211	19.3907	0.723138	1.76845	1.20578
ARL2BP	70.1471	67.5317	64.4282	50.318	0.962715	0.745102	0.954044
ARL3	66.859	66.5783	65.5996	56.888	0.995802	0.854453	0.9853
ARL4A	29.5939	29.5556	28.7841	66.3425	0.998706	2.24467	0.973897
ARL4C	17.9029	19.3863	26.4413	235.241	1.08286	12.1344	1.36392
ARL4D	114.536	103.919	113.962	39.1008	0.907304	0.376262	1.09664
ARL5A	89.8756	98.1986	94.2153	127.556	1.09261	1.29896	0.959436
ARL5B	32.5166	46.5575	43.0082	57.3688	1.43181	1.23221	0.923765
ARL6	7.49055	6.03904	7.36411	7.53252	0.806221	1.2473	1.21942
ARL6IP1	104.489	105.826	103.419	101.276	1.0128	0.957005	0.977255
ARL6IP4	66.3109	65.9428	58.9059	62.8171	0.994449	0.9526	0.893288
ARL6IP5	270.356	276.003	286.828	253.188	1.02089	0.917338	1.03922
ARL6IP6	3.83711	5.24456	5.52333	7.21203	1.3668	1.37514	1.05315
ARL8A	110.152	112.34	115.301	127.556	1.01986	1.13545	1.02636
ARL8B	175.914	177.646	182.573	350.617	1.00985	1.97368	1.02773
ARL9	0.366344	0.318792	0.335687	0.161245	0.870199	0.5058	1.053
ARMC1	104.124	94.0673	101.746	96.1481	0.903416	1.02212	1.08163
ARMC10	77.8193	78.4955	78.9871	74.3548	1.00869	0.947249	1.00626
ARMC12	0.549016	0.795479	1.1724	2.40468	1.44892	3.02293	1.47383
ARMC2	1.46238	2.22554	1.67443	1.12272	1.52186	0.504471	0.75237
ARMC4	0.183672	1.11327	0.670374	0.802226	6.06119	0.720603	0.602167
ARMC5	6.94254	11.1237	9.37223	10.0964	1.60225	0.907648	0.842546
ARMC6	11.144	12.236	12.2171	7.53252	1.09799	0.615603	0.998455
ARMC7	5.29849	4.13229	5.52333	4.80835	0.7799	1.1636	1.33663
ARMC8	90.9717	105.984	101.244	65.7015	1.16502	0.619919	0.955276
ARMC9	17.9029	15.0961	16.9027	51.2795	0.843221	3.39687	1.11967
ARMCX1	24.4791	20.0219	19.9149	24.6788	0.817918	1.23259	0.994656
ARMCX2	58.456	50.2121	46.6898	30.4476	0.858973	0.60638	0.929852
ARMCX3	192.537	186.227	181.569	193.096	0.967227	1.03689	0.974988
ARMCX4	4.38513	3.6556	4.18458	3.36615	0.833635	0.92082	1.1447
ARMCX5	20.4603	19.5452	20.7516	17.7882	0.955274	0.910106	1.06172
ARMCX5-GPRASP2	6.57719	7.628	5.69067	15.3845	1.15977	2.01685	0.746024
ARMCX6	26.8538	23.9943	24.4331	25.6402	0.893516	1.0686	1.01829
ARMH3	15.7108	18.7507	17.07	12.1796	1.19349	0.649554	0.910366
ARMH4	29.5939	27.6489	30.6248	12.6604	0.934277	0.457899	1.10763
ARMT1	18.9989	23.5176	20.0822	27.2427	1.23784	1.1584	0.853922
ARNT	48.9571	50.6888	42.3389	32.05	1.03537	0.63229	0.835271
ARNT2	5.29849	6.83352	5.35599	4.16737	1.28971	0.609842	0.783782
ARNTL	20.6429	30.3501	24.6005	46.9528	1.47024	1.54704	0.810557
ARNTL2	4.75047	8.74027	7.53145	6.09032	1.83987	0.696811	0.861695
ARPC1A	87.5009	89.3004	95.3867	64.5798	1.02057	0.723175	1.06816
ARPC1B	462.709	447.769	466.052	389.397	0.967712	0.869638	1.04083
ARPC2	774.165	800.518	821.992	507.177	1.03404	0.633561	1.02683
ARPC3	164.04	161.598	162.491	120.826	0.985113	0.747695	1.00553
ARPC4	255.742	229.288	232.274	123.39	0.89656	0.538144	1.01302
ARPC4-TTLL3	2.01039	3.17892	3.01318	1.60345	1.58125	0.504401	0.947863
ARPC5	512.213	513.234	506.717	275.623	1.00199	0.537032	0.987302
ARPC5L	59.9174	72.1397	67.273	88.2961	1.20399	1.22396	0.932538
ARPIN	17.9029	18.5918	16.9027	9.29522	1.03848	0.499963	0.909148
ARPIN-AP3S2	26.3058	27.49	22.7597	19.8714	1.04502	0.722859	0.827927
ARPP19	104.489	103.919	97.2275	134.767	0.994545	1.29685	0.935609
ARPP21	0.001	0.318792	0.335687	1.7637	318.792	5.53245	1.053
ARRB1	18.8162	20.0219	16.568	20.6726	1.06408	1.0325	0.827494
ARRB2	23.5657	18.9096	19.0781	26.2812	0.80242	1.38983	1.00891
ARRDC1	5.29849	4.92677	4.85396	5.28909	0.929844	1.07354	0.985222
ARRDC2	3.10642	2.86112	3.34787	10.2567	0.921035	3.58485	1.17013
ARRDC3	43.6596	12.236	17.9067	51.4397	0.280259	4.20396	1.46344
ARRDC3-AS1	0.366344	0.318792	0.001	0.161245	0.870199	0.5058	0.00313684
ARRDC4	19.5469	24.471	21.0863	24.9992	1.25191	1.02158	0.861685
ARRDC5	0.001	0.318792	0.001	0.001	318.792	0.00313684	0.00313684
ARSA	26.6711	31.7802	28.6167	19.5509	1.19156	0.615191	0.900457
ARSB	12.9707	23.3587	17.2374	11.3784	1.80088	0.487116	0.737943
ARSD	85.1262	81.9912	74.6361	45.5106	0.963172	0.555067	0.910294
ARSE	2.19306	2.06665	1.67443	0.32149	0.942359	0.155561	0.810215
ARSG	0.366344	0.636583	0.335687	0.481735	1.73766	0.756751	0.527326
ARSI	28.4978	29.8734	33.3023	10.2567	1.04827	0.343339	1.11478
ARSJ	46.9477	58.9513	64.9302	34.2935	1.25568	0.581726	1.10142
ARSK	23.7484	27.3311	22.0903	47.1131	1.15086	1.72379	0.808248
ARTN	0.001	0.477687	1.1724	1.28296	477.687	2.68578	2.45433
ARV1	29.5939	31.4624	29.9555	33.4922	1.06314	1.06452	0.952105
ARVCF	2.55841	2.22554	3.18052	1.7637	0.869892	0.792482	1.4291
AS3MT	21.0083	18.9096	19.9149	11.0579	0.900101	0.584777	1.05316
ASAH1	121.295	112.181	104.591	165.054	0.924861	1.47132	0.932341
ASAH2	5.8465	5.24456	4.18458	7.05179	0.897043	1.34459	0.79789
ASAH2B	9.31727	8.58137	9.20489	12.5001	0.921018	1.45666	1.07266
ASAP1	395.303	395.652	398.278	463.911	1.00088	1.17252	1.00664
ASAP2	94.4424	98.8342	95.8888	134.286	1.0465	1.3587	0.970199
ASAP3	11.692	9.53475	11.715	9.77595	0.815493	1.0253	1.22866
ASB1	28.8632	34.0047	37.8206	60.0929	1.17813	1.76719	1.11222
ASB13	3.10642	1.43106	2.17646	4.32762	0.460678	3.02407	1.52087
ASB3	26.3058	23.3587	23.4291	44.2287	0.887968	1.89346	1.00301
ASB4	0.366344	0.001	0.50303	0.962471	0.00272967	962.471	503.03
ASB6	17.5375	22.7231	21.923	20.6726	1.29569	0.909761	0.964789
ASB7	22.4697	21.293	18.0741	32.2103	0.947632	1.51272	0.848828
ASB8	29.0459	23.5176	22.927	20.5124	0.80967	0.872215	0.974887
ASB9	0.366344	0.159896	0.335687	0.481735	0.436464	3.0128	2.09941
ASCC1	32.3339	28.4433	28.7841	31.8898	0.879674	1.12117	1.01198
ASCC2	35.622	36.7059	35.9798	34.1332	1.03043	0.92991	0.980218
ASCC3	109.97	108.05	126.178	89.0973	0.982541	0.824593	1.16777
ASCL2	0.001	0.318792	0.168343	0.802226	318.792	2.51646	0.528065
ASDURF	11.8747	13.0305	15.5639	16.987	1.09733	1.30363	1.19442
ASF1A	12.0574	10.8059	13.8905	18.1087	0.896205	1.67582	1.28546
ASF1B	1.09703	0.954375	1.67443	0.001	0.869963	0.00104781	1.75448
ASGR1	0.366344	0.159896	0.335687	0.802226	0.436464	5.01717	2.09941
ASH1L	108.691	108.686	110.95	144.382	0.999954	1.32843	1.02083
ASH2L	80.5594	72.9342	76.3096	22.4353	0.905347	0.30761	1.04628
ASIC1	5.11582	5.24456	5.52333	1.60345	1.02517	0.305736	1.05315
ASIC3	0.001	0.636583	0.50303	5.12885	636.583	8.05684	0.790203
ASL	12.9707	11.1237	9.20489	3.04566	0.857602	0.273799	0.827503
ASMT	0.366344	0.318792	0.001	0.001	0.870199	0.00313684	0.00313684
ASMTL	17.5375	15.7317	14.7272	10.5772	0.897032	0.672349	0.936148
ASNA1	22.4697	19.5452	19.5802	21.6341	0.869847	1.10688	1.00179
ASNS	19.7296	21.6108	16.9027	61.5351	1.09535	2.84742	0.782141
ASNSD1	28.6805	32.4157	33.135	42.9467	1.13023	1.32487	1.02219
ASPA	1.46238	1.74885	2.17646	0.802226	1.19589	0.458716	1.24451
ASPH	635.152	655.287	623.02	682.165	1.0317	1.04102	0.950759
ASPHD1	23.0177	18.4329	19.4128	21.3136	0.800814	1.15628	1.05316
ASPHD2	5.66383	6.51573	6.52739	14.2628	1.15041	2.18898	1.00179
ASPM	174.087	168.907	209.348	43.7479	0.970245	0.259006	1.23943
ASPRV1	0.366344	0.795479	0.168343	1.12272	2.1714	1.41138	0.211625
ASPSCR1	7.12521	4.76787	3.51521	3.2059	0.669155	0.672397	0.737271
ASRGL1	2.74108	3.02002	4.01724	2.72517	1.10176	0.902368	1.3302
ASS1	38.9101	36.3881	34.9758	42.9467	0.935184	1.18024	0.961188
ASTE1	6.75986	6.99241	7.02942	7.69277	1.0344	1.10016	1.00529
ASTN1	0.366344	0.159896	0.50303	0.481735	0.436464	3.0128	3.14598
ASTN2	2.01039	2.38444	2.51115	0.802226	1.18606	0.336442	1.05314
ASXL1	50.4185	56.5679	55.7263	47.7541	1.12197	0.844191	0.985122
ASXL2	57.36	45.763	51.8774	76.9187	0.797821	1.68081	1.13361
ATAD1	56.4467	59.9047	58.0692	81.8863	1.06126	1.36694	0.96936
ATAD2	31.0552	32.4157	32.1309	22.4353	1.04381	0.692112	0.991214
ATAD2B	20.8256	20.1808	21.923	22.7558	0.969038	1.1276	1.08633
ATAD3A	13.1534	13.666	14.5599	7.21203	1.03897	0.527735	1.06541
ATAD3B	7.49055	5.40346	7.19677	6.41081	0.72137	1.18643	1.33188
ATAD3C	0.183672	0.795479	0.335687	1.12272	4.33098	1.41138	0.421994
ATAD5	3.10642	2.86112	2.51115	1.7637	0.921035	0.616437	0.877681
ATAT1	9.1346	8.26358	7.19677	8.49399	0.904646	1.02788	0.870902
ATCAY	0.366344	0.477687	0.335687	0.641981	1.30393	1.34394	0.702734
ATE1	20.4603	23.3587	17.07	21.3136	1.14166	0.912448	0.730777
ATF1	28.8632	31.3035	31.1269	46.7926	1.08455	1.4948	0.994358
ATF2	50.0531	51.9599	47.1918	62.3364	1.0381	1.1997	0.908235
ATF3	2.92375	21.9286	21.923	38.7803	7.50016	1.76848	0.999745
ATF4	304.15	298.884	299.713	704.599	0.982686	2.35743	1.00277
ATF5	27.4018	24.1532	25.6045	23.557	0.881446	0.975316	1.06009
ATF6	90.241	90.7305	93.5459	168.899	1.00542	1.86155	1.03103
ATF6B	5.29849	3.8145	5.52333	6.25056	0.719922	1.63863	1.44798
ATF7	2.37574	1.74885	2.34381	2.24443	0.736129	1.28337	1.3402
ATF7	14.9801	14.1427	10.5436	12.0194	0.944099	0.849866	0.745515
ATF7IP	58.8214	54.6612	51.5428	79.0019	0.929274	1.4453	0.94295
ATF7IP2	6.94254	6.19794	6.1927	2.56492	0.892748	0.413834	0.999155
ATG10	12.4227	11.7593	9.53957	4.9686	0.946598	0.422525	0.811236
ATG101	42.1982	57.8391	50.706	72.4318	1.37065	1.2523	0.876673
ATG12	79.2807	83.898	83.0033	104.641	1.05824	1.24724	0.989336
ATG13	48.7744	42.1084	34.139	48.395	0.86333	1.1493	0.810741
ATG14	18.8162	20.6575	21.5883	31.5693	1.09786	1.52822	1.04506
ATG16L1	13.7014	14.6194	14.8946	30.6078	1.067	2.09364	1.01882
ATG16L2	14.2494	12.3949	10.8783	10.5772	0.869854	0.853351	0.877643
ATG2A	21.191	20.3397	19.0781	34.7742	0.959827	1.70967	0.937974
ATG2B	32.3339	33.0513	30.1228	39.902	1.02219	1.20727	0.911395
ATG3	112.71	116.948	114.799	143.581	1.0376	1.22773	0.981624
ATG4A	10.7786	10.4881	12.8864	13.6218	0.973048	1.29879	1.22867
ATG4B	47.6784	45.9219	51.2081	49.677	0.963159	1.08177	1.11511
ATG4C	14.4321	14.1427	17.07	13.7821	0.979947	0.974503	1.20698
ATG4D	7.49055	7.4691	9.20489	11.8591	0.997136	1.58775	1.2324
ATG5	23.7484	29.2378	27.78	24.3583	1.23115	0.83311	0.95014
ATG7	16.8068	15.7317	21.923	15.2243	0.936032	0.967747	1.39356
ATG9A	55.8986	50.0532	47.8612	77.0789	0.895429	1.53994	0.956207
ATG9B	0.183672	0.318792	0.50303	0.641981	1.73566	2.01379	1.57793
ATIC	80.3767	74.2053	72.126	62.8171	0.923219	0.846531	0.971979
ATL1	17.3548	16.3673	15.3966	5.76983	0.943099	0.352522	0.940693
ATL2	10.596	14.3016	14.8946	14.9038	1.34972	1.04211	1.04146
ATL3	183.038	164.617	168.516	148.869	0.89936	0.904336	1.02369
ATM	52.2452	48.9409	51.3754	59.2917	0.936754	1.2115	1.04974
ATMIN	62.1095	59.2691	61.918	82.6875	0.954268	1.39512	1.04469
ATN1	50.4185	50.0532	53.3835	53.6831	0.992755	1.07252	1.06654
ATOH8	29.9592	21.6108	22.0903	45.9914	0.721341	2.12817	1.02219
ATOX1	154.176	139.035	131.533	72.7523	0.901794	0.523266	0.946042
ATP10A	0.91436	0.795479	0.670374	0.481735	0.869984	0.605591	0.84273
ATP10B	0.001	0.318792	0.168343	0.001	318.792	0.00313684	0.528065
ATP10D	87.6836	100.423	100.24	38.9406	1.14529	0.387766	0.998178
ATP11A	70.6951	74.682	77.1463	125.633	1.0564	1.68224	1.033
ATP11B	51.5145	58.1569	57.9018	74.515	1.12894	1.28128	0.995614
ATP11C	71.4258	69.2796	75.8075	78.3609	0.969952	1.13108	1.09423
ATP13A1	11.144	14.4605	11.3803	11.6989	1.2976	0.809025	0.786992
ATP13A2	14.0667	12.0771	11.715	8.33375	0.85856	0.690046	0.970018
ATP13A3	172.809	186.068	194.287	245.657	1.07673	1.32025	1.04417
ATP1A1	218.294	203.705	192.279	256.714	0.933168	1.26022	0.943909
ATP1B1	475.862	469.856	485.631	432.983	0.987379	0.921523	1.03357
ATP1B3	358.404	376.584	388.74	457.02	1.05072	1.21359	1.03228
ATP23	7.12521	6.35683	6.52739	4.9686	0.89216	0.781616	1.02683
ATP2A2	223.226	238.662	220.727	217.293	1.06915	0.910463	0.924852
ATP2B1	174.635	207.36	211.188	491.954	1.18739	2.37246	1.01846
ATP2B1-AS1	1.82772	2.22554	1.84178	1.28296	1.21766	0.576471	0.827565
ATP2B4	614.51	610.638	611.808	462.148	0.993699	0.756828	1.00192
ATP2C1	188.519	204.818	190.103	150.471	1.08646	0.734657	0.928156
ATP5F1A	315.11	330.345	321.635	241.17	1.04835	0.730055	0.973634
ATP5F1B	365.162	328.121	323.643	270.976	0.898563	0.825842	0.986353
ATP5F1C	114.354	119.808	110.113	94.0649	1.04769	0.78513	0.919079
ATP5F1D	32.882	30.509	29.7881	19.8714	0.927833	0.651329	0.976371
ATP5F1E	756.994	742.362	762.417	590.504	0.980671	0.795439	1.02702
ATP5IF1	180.846	183.049	170.859	221.3	1.01218	1.20897	0.933406
ATP5MC1	98.2785	102.807	98.9009	66.1823	1.04608	0.643753	0.962006
ATP5MC2	223.044	207.519	212.025	172.265	0.930395	0.830117	1.02171
ATP5MC3	463.805	459.845	462.036	294.692	0.991462	0.640851	1.00476
ATP5MD	321.686	345.282	336.529	317.767	1.07335	0.920312	0.97465
ATP5ME	193.085	185.115	192.948	152.074	0.958723	0.821511	1.04231
ATP5MF	127.689	121.08	131.198	113.615	0.948241	0.938347	1.08356
ATP5MF-PTCD1	6.39452	4.13229	5.35599	3.2059	0.646224	0.775817	1.29613
ATP5MG	429.828	412.177	408.486	348.374	0.958935	0.845205	0.991045
ATP5MGL	7.49055	9.37585	9.53957	9.13497	1.25169	0.974308	1.01746
ATP5MPL	280.037	247.72	258.881	224.024	0.884597	0.904344	1.04505
ATP5PB	216.467	217.529	220.727	192.295	1.00491	0.883997	1.0147
ATP5PD	154.724	170.814	176.883	123.069	1.10399	0.720485	1.03553
ATP5PF	223.226	215.464	218.886	207.839	0.965228	0.964611	1.01588
ATP5PO	168.973	165.57	172.867	153.997	0.979861	0.930102	1.04407
ATP6AP1	152.167	138.876	154.459	223.703	0.912655	1.61081	1.11221
ATP6AP1L	0.183672	0.795479	0.335687	0.481735	4.33098	0.605591	0.421994
ATP6AP2	219.938	222.614	208.176	254.791	1.01217	1.14454	0.935143
ATP6V0A1	35.622	29.3967	36.3145	52.8819	0.82524	1.79891	1.23533
ATP6V0A2	14.6148	14.4605	15.2292	26.9222	0.989442	1.86178	1.05316
ATP6V0A4	2.01039	2.38444	1.84178	2.08419	1.18606	0.874079	0.772416
ATP6V0B	82.7514	78.3366	66.9384	149.189	0.94665	1.90446	0.854497
ATP6V0C	581.629	509.421	522.614	553.648	0.875852	1.08682	1.0259
ATP6V0D1	68.1377	66.2605	59.7426	71.3101	0.97245	1.07621	0.901632
ATP6V0D2	0.549016	1.11327	1.00506	8.1735	2.02776	7.34188	0.9028
ATP6V0E1	621.817	592.206	592.397	663.897	0.95238	1.12106	1.00032
ATP6V0E2	6.39452	6.35683	8.53551	4.9686	0.994106	0.781616	1.34273
ATP6V1A	105.768	106.938	102.75	124.031	1.01106	1.15984	0.960837
ATP6V1B2	57.908	65.1483	61.5834	157.202	1.12503	2.41299	0.94528
ATP6V1C1	66.6763	68.4851	70.6199	157.842	1.02713	2.30476	1.03117
ATP6V1D	185.596	188.61	190.772	170.342	1.01624	0.903144	1.01146
ATP6V1E1	208.795	212.445	210.184	268.251	1.01748	1.26268	0.989357
ATP6V1E2	7.30788	7.4691	7.02942	6.7313	1.02206	0.90122	0.941133
ATP6V1F	97.3652	89.7771	93.3786	148.709	0.922066	1.65642	1.04012
ATP6V1FNB	1.09703	0.954375	1.50709	7.05179	0.869963	7.38891	1.57914
ATP6V1G1	225.236	243.429	242.649	306.069	1.08077	1.25732	0.996796
ATP6V1G2	2.01039	1.58996	1.50709	1.44321	0.790871	0.907702	0.947879
ATP6V1G2-DDX39B	35.074	30.509	35.3105	31.4091	0.869847	1.0295	1.15738
ATP6V1H	112.892	112.34	117.309	166.496	0.99511	1.48207	1.04423
ATP7A	10.048	10.9648	12.7191	18.5894	1.09124	1.69537	1.15999
ATP7B	30.6899	36.3881	31.2942	9.77595	1.18567	0.268658	0.860012
ATP8A1	8.76926	8.26358	8.8702	7.69277	0.942335	0.930925	1.07341
ATP8A2	0.366344	0.001	0.001	0.481735	0.00272967	481.735	1
ATP8B1	1.46238	4.13229	2.51115	0.32149	2.82573	0.0777995	0.60769
ATP8B2	14.7974	11.4415	14.8946	20.0316	0.77321	1.75078	1.3018
ATP8B3	1.64505	1.43106	1.84178	0.962471	0.869919	0.672558	1.287
ATP8B4	4.75047	6.19794	2.84584	2.24443	1.3047	0.362125	0.459159
ATP9A	55.716	50.0532	49.8693	24.0378	0.898363	0.480245	0.996326
ATP9B	9.31727	13.8249	10.2089	8.65424	1.48379	0.625989	0.738443
ATPAF1	30.8726	30.3501	34.8084	32.3705	0.983076	1.06657	1.1469
ATPAF2	13.3361	14.1427	15.8986	8.1735	1.06048	0.577931	1.12416
ATPSCKMT	8.76926	8.89916	8.20083	4.16737	1.01481	0.468288	0.921529
ATR	29.9592	30.1912	32.4656	17.1472	1.00774	0.567954	1.07533
ATRAID	81.1074	81.1967	71.624	51.2795	1.0011	0.631547	0.882105
ATRIP	7.30788	6.19794	6.52739	8.01326	0.848117	1.29289	1.05315
ATRN	35.2567	38.136	31.4616	44.2287	1.08167	1.15976	0.824984
ATRNL1	1.2797	0.318792	0.168343	1.44321	0.249115	4.52712	0.528065
ATRX	407.725	423.935	402.294	546.277	1.03976	1.28859	0.948952
ATXN1	68.503	68.3262	75.8075	84.9309	0.997419	1.24302	1.10949
ATXN10	232.725	220.707	235.453	160.406	0.94836	0.726783	1.06681
ATXN1L	28.6805	32.7335	32.4656	42.7865	1.14132	1.30712	0.991816
ATXN2	177.924	169.066	177.385	157.522	0.950215	0.931719	1.04921
ATXN2L	5.8465	5.56235	6.36005	11.3784	0.951398	2.04561	1.14341
ATXN3	25.9404	23.3587	22.425	29.0054	0.900476	1.24174	0.960028
ATXN7	39.2755	46.8753	48.8653	50.6385	1.1935	1.08028	1.04245
ATXN7	32.5166	38.4538	43.0082	45.8311	1.18259	1.19185	1.11844
ATXN7L1	4.75047	2.70223	3.68255	2.56492	0.568834	0.949186	1.36278
ATXN7L2	1.46238	0.318792	0.50303	1.44321	0.217995	4.52712	1.57793
ATXN7L3	34.526	36.2292	33.3023	59.6122	1.04933	1.64542	0.919212
ATXN7L3B	65.7629	63.8771	64.2609	66.8232	0.971324	1.04612	1.00601
AUH	21.9216	24.7887	26.2739	31.0886	1.13079	1.25414	1.05991
AUNIP	0.731688	0.795479	0.670374	0.32149	1.08718	0.404146	0.84273
AUP1	92.0677	89.1415	90.7011	126.915	0.968217	1.42375	1.0175
AURKA	10.048	8.89916	12.8864	7.37228	0.885665	0.828424	1.44805
AURKAIP1	98.8266	97.2452	96.7255	70.8294	0.983998	0.728359	0.994656
AURKB	4.01978	2.70223	2.84584	0.802226	0.672233	0.296876	1.05314
AURKC	0.91436	1.11327	0.837717	2.08419	1.21754	1.87213	0.752483
AUTS2	38.5448	37.0237	37.8206	34.1332	0.960537	0.921928	1.02152
AVEN	56.4467	49.4176	50.706	26.6017	0.875474	0.538304	1.02607
AVL9	57.5427	57.998	53.5509	73.233	1.00791	1.26268	0.923323
AVPI1	43.2943	41.9495	40.4981	249.663	0.968938	5.95151	0.965401
AWAT2	0.183672	0.477687	0.837717	0.001	2.60076	0.00209342	1.75369
AXIN1	15.5281	20.0219	21.0863	28.3644	1.2894	1.41667	1.05316
AXIN2	6.75986	11.2826	10.2089	5.44934	1.66906	0.482986	0.904836
AXL	118.007	113.453	104.758	109.288	0.961409	0.963289	0.92336
AZI2	132.073	128.707	131.198	147.907	0.974514	1.14918	1.01935
AZIN1	122.391	135.539	127.684	117.941	1.10743	0.870163	0.942046
AZIN2	5.29849	4.13229	4.35193	6.25056	0.7799	1.51261	1.05315
B2M	1268.66	1281.34	1297.92	1421.21	1.00999	1.10916	1.01294
B3GALNT1	20.8256	19.0685	18.4088	8.81448	0.915628	0.462253	0.965404
B3GALNT2	29.4112	28.4433	27.6127	30.7681	0.967091	1.08173	0.970798
B3GALT1	0.549016	0.477687	0.001	0.001	0.870078	0.00209342	0.00209342
B3GALT2	0.549016	0.159896	0.50303	0.001	0.291241	0.00625407	3.14598
B3GALT4	3.83711	3.02002	2.84584	3.52639	0.787056	1.16767	0.942325
B3GALT5	0.549016	2.06665	0.001	0.001	3.76428	0.000483875	0.000483875
B3GALT6	53.8892	54.1845	50.706	53.2024	1.00548	0.981875	0.935803
B3GAT1	0.001	0.318792	0.335687	0.481735	318.792	1.51113	1.053
B3GAT3	11.8747	12.5538	13.5558	19.0702	1.05719	1.51908	1.07982
B3GLCT	18.6335	17.1617	19.4128	34.1332	0.921013	1.98892	1.13117
B3GNT2	61.9268	88.1882	95.3867	51.1192	1.42407	0.57966	1.08163
B3GNT3	0.001	0.318792	0.001	0.161245	318.792	0.5058	0.00313684
B3GNT4	3.10642	3.33781	2.34381	3.2059	1.07449	0.96048	0.7022
B3GNT5	19.1816	29.8734	29.1187	60.4134	1.5574	2.02231	0.974737
B3GNT7	0.001	0.318792	0.168343	1.28296	318.792	4.02444	0.528065
B3GNT8	0.366344	0.795479	0.670374	0.161245	2.1714	0.202702	0.84273
B3GNT9	27.4018	30.9857	23.5964	27.8837	1.13079	0.899889	0.761525
B3GNTL1	0.731688	1.27217	2.00912	0.481735	1.73868	0.378672	1.57929
B4GALNT1	0.366344	0.636583	0.50303	1.44321	1.73766	2.26712	0.790203
B4GALNT3	0.366344	0.001	0.335687	0.161245	0.00272967	161.245	335.687
B4GALNT4	7.49055	8.10469	6.69474	7.21203	1.08199	0.889859	0.826033
B4GALT1	502.714	485.269	495.839	544.514	0.965298	1.12209	1.02178
B4GALT2	73.2525	74.3642	65.9343	47.7541	1.01518	0.642165	0.88664
B4GALT3	30.8726	35.4348	32.2983	51.7602	1.14778	1.46072	0.911485
B4GALT4	58.6387	73.4109	74.8035	39.902	1.25192	0.543543	1.01897
B4GALT5	155.638	160.168	188.597	226.588	1.02911	1.41469	1.17749
B4GALT6	2.37574	1.90775	2.17646	1.12272	0.803013	0.588505	1.14085
B4GALT7	41.2849	40.6783	38.6573	12.8206	0.985307	0.31517	0.950317
B4GAT1	30.6899	32.4157	27.78	53.3626	1.05623	1.6462	0.856992
B9D1	10.048	9.69364	7.6988	1.44321	0.964733	0.148882	0.794211
B9D2	6.94254	6.67462	8.70286	4.64811	0.961409	0.696386	1.30387
BAALC	0.366344	0.001	0.001	0.001	0.00272967	1	1
BABAM1	56.812	56.8857	54.2203	41.825	1.0013	0.735246	0.953145
BABAM2	42.1982	40.2016	34.4737	14.9038	0.952685	0.370727	0.857521
BACE1	187.971	175.263	178.054	168.098	0.932394	0.959119	1.01592
BACE2	43.6596	38.6127	44.1797	42.6262	0.884403	1.10394	1.14418
BACH1	34.3433	46.8753	44.6817	41.5045	1.3649	0.885424	0.953203
BACH1-IT2	0.731688	0.795479	0.335687	0.962471	1.08718	1.20993	0.421994
BACH2	8.03857	8.74027	9.87426	3.36615	1.08729	0.385131	1.12974
BAD	39.6408	34.4814	30.4575	34.4537	0.869846	0.999197	0.883302
BAG1	17.1722	17.3206	19.0781	42.7865	1.00864	2.47027	1.10147
BAG2	65.2149	68.3262	77.1463	72.1113	1.04771	1.0554	1.12909
BAG3	103.759	114.088	106.766	77.8801	1.09955	0.682632	0.935821
BAG4	52.0625	53.8667	47.6939	43.9082	1.03465	0.815127	0.885406
BAG5	78.002	87.8704	83.338	77.2392	1.12651	0.879013	0.948419
BAG6	67.2243	54.1845	50.706	72.9125	0.806025	1.34563	0.935803
BAHCC1	7.67323	6.67462	9.20489	10.0964	0.869858	1.51266	1.37909
BAHD1	27.7671	32.4157	32.9676	22.1148	1.16741	0.682225	1.01703
BAIAP2	42.9289	44.4918	50.5387	23.3968	1.03641	0.525868	1.13591
BAIAP2-DT	11.692	11.4415	10.5436	4.64811	0.978575	0.40625	0.921523
BAIAP2L1	47.3131	43.6973	42.0042	35.2549	0.923577	0.806798	0.961254
BAIAP2L2	3.83711	3.33781	4.01724	1.44321	0.869876	0.432382	1.20356
BAIAP3	0.183672	0.477687	0.001	0.481735	2.60076	1.00847	0.00209342
BAK1	10.048	14.4605	12.8864	7.21203	1.43914	0.49874	0.891145
BAMBI	145.956	173.833	173.536	224.665	1.191	1.29242	0.998291
BANF1	55.716	50.6888	46.6898	36.0562	0.909771	0.711325	0.921107
BANK1	2.74108	2.54333	3.18052	1.60345	0.927857	0.630453	1.25053
BANP	12.24	11.7593	10.8783	30.9283	0.960727	2.63011	0.925081
BAP1	24.4791	21.293	28.1147	32.691	0.869844	1.53529	1.32037
BARD1	6.21185	7.78689	7.86614	8.33375	1.25355	1.07023	1.01018
BARX1	1.82772	1.74885	1.33975	3.04566	0.956848	1.74152	0.766075
BASP1	452.297	483.203	497.011	622.874	1.06833	1.28905	1.02858
BATF3	1.09703	1.58996	2.00912	0.641981	1.44933	0.403772	1.26363
BAX	6.75986	6.67462	5.85802	8.49399	0.98739	1.27258	0.877656
BAZ1A	126.227	158.261	167.846	104.321	1.25378	0.659171	1.06056
BAZ1B	110.883	98.6753	114.297	254.631	0.889905	2.58049	1.15831
BAZ2A	66.1283	68.4851	77.983	112.653	1.03564	1.64493	1.13869
BAZ2B	113.623	111.069	133.541	102.878	0.977522	0.926253	1.20232
BBC3	32.5166	25.4243	29.6208	127.236	0.781887	5.0045	1.16506
BBIP1	23.383	24.1532	23.9311	36.6971	1.03294	1.51935	0.990805
BBOF1	7.49055	11.4415	9.03754	5.28909	1.52746	0.462272	0.789891
BBS1	21.3736	22.7231	18.4088	9.9362	1.06314	0.437273	0.810136
BBS10	5.48116	5.24456	5.85802	6.09032	0.956834	1.16126	1.11697
BBS12	5.11582	4.29119	5.85802	7.69277	0.838808	1.79269	1.36513
BBS2	38.5448	34.0047	29.9555	43.1069	0.882212	1.26767	0.880922
BBS4	20.8256	14.6194	16.4007	10.8977	0.701992	0.745427	1.12184
BBS5	6.57719	7.4691	5.0213	5.60958	1.13561	0.751038	0.672276
BBS7	32.6993	33.528	33.4697	26.121	1.02534	0.77908	0.998261
BBS9	10.048	11.1237	10.711	8.1735	1.10706	0.734782	0.962899
BBX	468.372	452.06	458.522	512.625	0.965173	1.13398	1.01429
BCAM	2.19306	1.27217	2.67849	0.962471	0.580089	0.756558	2.10545
BCAP29	83.2994	84.2158	92.2072	95.5071	1.011	1.13408	1.09489
BCAP31	156.734	143.961	143.916	155.279	0.918505	1.07862	0.999687
BCAR1	63.7535	85.328	69.1138	72.1113	1.3384	0.845107	0.809978
BCAR3	121.295	164.776	148.937	83.9695	1.35847	0.509598	0.903876
BCAS1	0.366344	0.477687	0.001	0.001	1.30393	0.00209342	0.00209342
BCAS2	38.3621	37.3415	33.9717	47.1131	0.973396	1.26168	0.909757
BCAS3	12.4227	9.85254	10.5436	12.0194	0.793108	1.21993	1.07014
BCAS4	15.3455	15.8906	12.7191	14.7436	1.03552	0.927819	0.800417
BCAT1	592.954	580.13	535.667	842.891	0.978373	1.45293	0.923357
BCAT2	19.3642	20.3397	13.0538	13.1411	1.05038	0.646081	0.641789
BCCIP	51.6972	53.39	57.2324	51.5999	1.03274	0.966471	1.07197
BCDIN3D	1.82772	2.86112	2.67849	7.85301	1.5654	2.74473	0.936168
BCHE	29.9592	33.0513	30.1228	21.7943	1.10321	0.659408	0.911395
BCKDHA	16.9895	15.8906	12.8864	15.5448	0.935319	0.978239	0.810945
BCKDHB	15.7108	12.5538	10.5436	5.76983	0.799055	0.459608	0.839873
BCKDK	36.9007	32.5746	30.4575	15.5448	0.882764	0.477206	0.935008
BCL10	31.2379	39.2483	32.4656	39.902	1.25643	1.01666	0.827185
BCL11A	0.001	0.318792	0.50303	0.32149	318.792	1.00846	1.57793
BCL11B	2.74108	1.58996	2.17646	0.962471	0.580049	0.605343	1.36888
BCL2A1	2.92375	3.8145	4.18458	8.49399	1.30466	2.22676	1.09702
BCL2L1	21.5563	18.274	19.4128	26.6017	0.847734	1.45571	1.06232
BCL2L10	0.366344	0.001	0.50303	3.2059	0.00272967	3205.9	503.03
BCL2L11	5.48116	4.60898	4.01724	22.2751	0.840877	4.83298	0.871612
BCL2L12	10.9613	12.0771	15.2292	9.9362	1.10179	0.822731	1.261
BCL2L13	76.5406	63.0826	70.4526	74.9957	0.824172	1.18885	1.11683
BCL2L2	12.788	15.4139	12.0497	20.5124	1.20534	1.33077	0.781742
BCL2L2-PABPN1	127.871	130.137	132.537	171.784	1.01772	1.32002	1.01844
BCL3	50.0531	84.5336	93.7133	47.9143	1.68888	0.566808	1.10859
BCL6	60.8308	64.036	57.9018	152.554	1.05269	2.38232	0.904207
BCL7A	12.788	11.2826	14.2252	16.346	0.88228	1.44878	1.26081
BCL7B	34.8914	32.7335	32.9676	38.1393	0.938154	1.16515	1.00715
BCL7C	16.2588	12.8716	12.3844	8.01326	0.79167	0.622554	0.962149
BCL9	7.8559	8.10469	10.5436	7.37228	1.03167	0.909631	1.30093
BCL9L	142.303	149.999	175.544	139.895	1.05408	0.93264	1.1703
BCLAF1	285.7	288.238	302.725	224.665	1.00888	0.779443	1.05026
BCLAF3	19.5469	20.6575	19.7475	15.3845	1.05682	0.744742	0.955948
BCO2	26.4884	21.293	28.6167	20.8329	0.803861	0.978392	1.34395
BCOR	30.6899	40.8372	40.3308	34.9344	1.33064	0.855455	0.9876
BCORL1	14.9801	17.3206	18.5761	16.5063	1.15624	0.952987	1.07249
BCR	25.9404	23.3587	22.927	30.9283	0.900476	1.32406	0.981519
BCS1L	16.2588	13.1894	12.5518	10.4169	0.811216	0.789793	0.951658
BDH1	6.02918	6.19794	5.69067	9.13497	1.02799	1.47387	0.918155
BDH2	62.6575	64.036	64.4282	36.6971	1.022	0.57307	1.00612
BDKRB1	438.414	549.463	619.171	342.285	1.2533	0.622945	1.12687
BDKRB2	23.931	29.7145	26.1066	18.7497	1.24167	0.630995	0.878581
BDNF	109.787	126.482	136.553	49.9975	1.15207	0.395293	1.07962
BDP1	128.237	123.781	139.063	124.031	0.965252	1.00202	1.12346
BEAN1	4.20246	3.49671	2.34381	1.44321	0.832063	0.412734	0.67029
BECN1	144.86	138.24	136.386	133.966	0.954301	0.969083	0.986589
BEGAIN	5.29849	8.74027	6.36005	7.37228	1.64958	0.843484	0.727672
BEND3	4.20246	4.13229	5.69067	5.28909	0.983303	1.27994	1.37712
BEND5	0.549016	2.06665	1.00506	1.12272	3.76428	0.543256	0.486323
BEND6	22.1043	24.9476	27.78	32.3705	1.12863	1.29754	1.11353
BEND7	18.8162	19.3863	29.2861	47.1131	1.0303	2.43023	1.51066
BEST1	3.10642	2.54333	2.84584	8.49399	0.818733	3.33971	1.11894
BEST3	1.09703	0.795479	0.335687	0.161245	0.725121	0.202702	0.421994
BEST4	1.82772	0.477687	0.670374	1.28296	0.261357	2.68578	1.40338
BET1	24.2964	26.8544	29.2861	36.0562	1.10528	1.34266	1.09055
BET1L	37.9968	35.5937	34.4737	32.05	0.936755	0.90044	0.968534
BEX1	20.4603	18.5918	24.0984	24.5185	0.908677	1.31878	1.29618
BEX2	7.67323	6.03904	5.85802	64.5798	0.787027	10.6937	0.970025
BEX3	676.436	623.667	587.711	475.288	0.92199	0.762086	0.942347
BEX4	36.9007	32.0979	32.2983	35.5754	0.869845	1.10834	1.00624
BFAR	73.9832	85.4869	85.3461	83.008	1.15549	0.971003	0.998353
BFSP1	10.048	9.37585	11.715	5.44934	0.933106	0.58121	1.24949
BGLAP	4.38513	3.33781	4.01724	2.08419	0.761166	0.624418	1.20356
BGN	1.2797	1.58996	1.1724	1.12272	1.24245	0.706131	0.737377
BHLHB9	6.57719	7.4691	5.52333	15.3845	1.13561	2.05975	0.739491
BHLHE22	0.366344	0.001	0.001	0.001	0.00272967	1	1
BHLHE40	50.6012	95.6563	92.3745	61.2147	1.8904	0.639944	0.965692
BHLHE41	26.3058	44.0151	38.1553	20.6726	1.67321	0.469671	0.866868
BHMT2	2.92375	3.97339	5.18864	8.01326	1.359	2.01673	1.30585
BICC1	38.1795	38.4538	40.8328	42.7865	1.00718	1.11267	1.06187
BICD1	66.3109	57.3624	63.7588	56.0868	0.865052	0.977762	1.11151
BICD2	75.2619	78.0188	84.1747	69.2269	1.03663	0.88731	1.0789
BICDL1	15.3455	19.863	20.7516	15.8653	1.29439	0.798736	1.04474
BICDL2	0.366344	0.954375	0.837717	0.481735	2.60513	0.504765	0.877765
BICRA	6.94254	4.60898	3.34787	8.49399	0.663875	1.84292	0.72638
BICRAL	10.048	12.0771	11.3803	11.2182	1.20194	0.928882	0.942304
BID	38.5448	49.0998	49.8693	36.0562	1.27384	0.734345	1.01567
BIN1	21.5563	25.7421	25.9392	25.3197	1.19418	0.983591	1.00766
BIN3	17.7202	22.4053	18.7435	19.2304	1.26439	0.858297	0.836565
BIRC2	113.623	117.425	120.321	109.769	1.03346	0.934801	1.02466
BIRC3	16.9895	77.2244	92.2072	99.6735	4.54542	1.2907	1.19402
BIRC5	5.11582	4.60898	4.18458	0.641981	0.900927	0.139289	0.907919
BIRC6	112.527	110.434	118.48	119.384	0.9814	1.08104	1.07286
BISPR	0.366344	0.636583	0.50303	0.641981	1.73766	1.00848	0.790203
BIVM	74.7139	80.2434	71.9587	59.7724	1.07401	0.744889	0.896755
BIVM-ERCC5	55.5333	58.1569	63.9262	69.5474	1.04724	1.19586	1.0992
BLACAT1	0.91436	0.636583	0.837717	1.12272	0.696206	1.76367	1.31596
BLCAP	38.9101	42.2673	41.0001	19.0702	1.08628	0.451181	0.970019
BLID	0.549016	0.477687	0.335687	0.32149	0.870078	0.673014	0.702734
BLM	0.731688	0.636583	0.168343	0.481735	0.87002	0.756751	0.264448
BLMH	42.5636	44.3329	49.3673	49.8372	1.04157	1.12416	1.11356
BLOC1S1	30.3246	29.0789	25.6045	17.3075	0.958921	0.595191	0.880518
BLOC1S2	60.1001	63.5593	63.0895	71.6306	1.05756	1.12699	0.992608
BLOC1S3	10.048	8.42248	7.6988	6.7313	0.838225	0.799206	0.914078
BLOC1S4	34.8914	36.547	29.2861	42.3057	1.04745	1.15757	0.801327
BLOC1S5	6.21185	7.15131	9.03754	8.33375	1.15124	1.16535	1.26376
BLOC1S5-TXNDC5	133.352	142.531	120.488	128.357	1.06883	0.900555	0.845346
BLOC1S6	115.998	128.707	118.48	153.516	1.10956	1.19276	0.92054
BLVRA	35.2567	43.3796	39.494	39.7418	1.23039	0.91614	0.910428
BLVRB	26.1231	25.2654	26.1066	44.3889	0.967167	1.7569	1.03329
BLZF1	28.6805	32.2568	35.8125	15.5448	1.12469	0.481908	1.11023
BMF	0.366344	0.159896	0.168343	2.88541	0.436464	18.0455	1.05283
BMI1	106.316	103.283	110.113	149.99	0.971472	1.45222	1.06613
BMP1	51.3318	54.82	50.0367	39.2611	1.06795	0.716182	0.912745
BMP2	37.8141	81.6734	71.4566	45.9914	2.15987	0.563114	0.874907
BMP2K	61.3788	67.2139	72.7954	80.6043	1.09507	1.19922	1.08304
BMP4	37.0834	36.0703	27.6127	13.9423	0.97268	0.386531	0.765525
BMP6	1.09703	1.58996	1.84178	0.32149	1.44933	0.2022	1.15838
BMPER	0.91436	1.43106	1.33975	1.7637	1.56509	1.23244	0.936194
BMPR1A	34.3433	34.9581	30.7922	34.2935	1.0179	0.980989	0.880832
BMPR1B	0.91436	0.954375	0.335687	2.40468	1.04376	2.51964	0.351735
BMPR2	177.924	157.626	181.234	178.995	0.885918	1.13557	1.14977
BMS1	79.8287	75.4765	85.0114	102.718	0.945481	1.36093	1.12633
BMT2	40.9195	41.4728	43.3429	31.4091	1.01352	0.757342	1.04509
BNC1	106.681	136.969	131.7	80.6043	1.28391	0.588486	0.961531
BNC2	273.278	258.842	265.408	165.534	0.947175	0.639518	1.02537
BNIP1	6.02918	6.83352	6.1927	7.21203	1.13341	1.05539	0.906224
BNIP2	121.295	123.781	126.68	192.295	1.0205	1.55351	1.02342
BNIP3	406.264	397.558	353.096	445.483	0.978571	1.12055	0.888162
BNIP3L	482.62	468.108	444.13	507.658	0.969931	1.08449	0.948777
BOC	19.7296	20.3397	18.2414	17.4677	1.03092	0.858798	0.896837
BOD1	37.8141	29.8734	33.135	78.6814	0.790007	2.63383	1.10918
BOD1L1	217.563	214.193	226.919	338.759	0.98451	1.58156	1.05941
BOK	15.8935	16.2084	15.7313	7.53252	1.01981	0.464729	0.970565
BOLA1	8.58659	4.60898	5.0213	5.44934	0.536765	1.18233	1.08946
BOLA2	46.9477	42.744	42.6736	34.9344	0.91046	0.817294	0.998353
BOLA2-SMG1P6	40.0062	40.5194	44.1797	41.9852	1.01283	1.03618	1.09033
BOLA2B	47.4957	43.3796	43.3429	35.2549	0.913337	0.812707	0.999154
BOLA3	44.025	48.782	47.3592	27.8837	1.10805	0.571598	0.970834
BOP1	21.0083	21.6108	21.421	10.7374	1.02868	0.496853	0.991217
BORA	5.11582	4.29119	2.84584	3.52639	0.838808	0.821774	0.663182
BORCS5	3.2891	3.02002	3.18052	3.2059	0.91819	1.06155	1.05315
BORCS6	20.8256	14.4605	17.07	22.4353	0.694362	1.55149	1.18046
BORCS7	79.2807	73.4109	74.8035	65.381	0.925962	0.890617	1.01897
BORCS7-ASMT	22.4697	20.6575	20.9189	11.5387	0.919349	0.558572	1.01265
BORCS8	26.3058	25.7421	28.1147	15.064	0.978571	0.585189	1.09217
BORCS8-MEF2B	1.09703	1.11327	1.00506	2.88541	1.0148	2.59183	0.9028
BPGM	25.0271	20.8163	17.07	32.5308	0.83175	1.56276	0.82003
BPHL	9.49995	9.05806	8.03348	5.44934	0.953485	0.601601	0.886887
BPNT1	19.5469	20.0219	19.2455	17.7882	1.0243	0.888437	0.961222
BPTF	226.88	234.69	237.127	269.854	1.03442	1.14983	1.01038
BRAF	30.6899	29.8734	28.6167	42.3057	0.973395	1.41617	0.957932
BRAP	23.0177	18.9096	19.4128	23.0763	0.821524	1.22035	1.02661
BRAT1	11.692	10.3292	12.0497	11.6989	0.883442	1.1326	1.16657
BRCA1	7.67323	3.8145	4.51927	3.04566	0.497118	0.798443	1.18476
BRCA2	3.83711	4.92677	5.0213	26.7619	1.28398	5.43194	1.01919
BRCC3	66.1283	68.9618	69.1138	68.9064	1.04285	0.999197	1.0022
BRD1	16.8068	20.1808	22.2577	19.2304	1.20075	0.952906	1.10291
BRD2	139.562	136.016	120.488	195.66	0.974592	1.43851	0.885837
BRD3	106.864	91.0483	101.746	146.465	0.852002	1.60865	1.11749
BRD3OS	32.882	26.5366	23.9311	17.628	0.807025	0.66429	0.901815
BRD4	251.54	227.699	248.841	464.231	0.90522	2.03879	1.09285
BRD7	82.9341	95.4974	94.2153	91.8215	1.15149	0.961508	0.986575
BRD8	35.622	33.2102	31.2942	33.6525	0.932295	1.01332	0.942307
BRD9	48.0437	46.5575	49.3673	28.8451	0.969066	0.619559	1.06035
BRF1	11.692	10.3292	11.3803	10.2567	0.883442	0.992981	1.10176
BRF2	12.24	9.85254	10.0416	7.37228	0.804946	0.748262	1.01919
BRI3	212.997	197.191	192.446	324.497	0.925792	1.6456	0.975937
BRI3BP	25.3924	29.3967	27.78	10.4169	1.1577	0.354356	0.945004
BRICD5	2.19306	2.06665	1.67443	2.08419	0.942359	1.00849	0.810215
BRINP1	11.692	10.4881	9.53957	3.52639	0.897032	0.336228	0.909561
BRINP2	0.183672	0.318792	0.168343	0.001	1.73566	0.00313684	0.528065
BRINP3	7.8559	9.85254	9.20489	7.05179	1.25416	0.715733	0.934266
BRIP1	7.67323	11.2826	8.36817	0.32149	1.47038	0.0284943	0.741688
BRIX1	22.6523	26.2188	24.7678	19.5509	1.15745	0.745682	0.944658
BRK1	178.106	168.589	158.475	172.425	0.946566	1.02275	0.940008
BRMS1	15.3455	15.8906	12.8864	20.0316	1.03552	1.26059	0.810945
BRMS1L	12.6054	12.7127	13.5558	12.3399	1.00851	0.970675	1.06632
BROX	90.789	89.7771	87.0196	136.37	0.988854	1.51898	0.969285
BRPF1	23.931	27.8078	26.1066	29.1656	1.162	1.04883	0.938823
BRPF3	27.7671	29.5556	27.9473	52.8819	1.06441	1.78923	0.945584
BRSK1	1.46238	1.27217	1.67443	5.93007	0.869931	4.66138	1.3162
BRSK2	0.366344	0.001	0.335687	0.32149	0.00272967	321.49	335.687
BRWD1	78.3673	85.6458	86.5175	90.0588	1.09288	1.05153	1.01018
BRWD3	23.2003	20.1808	24.4331	41.5045	0.869851	2.05663	1.21071
BSCL2	42.5636	35.4348	32.9676	28.6849	0.832514	0.809512	0.930374
BSDC1	49.5051	48.4642	50.706	55.1253	0.978974	1.13744	1.04626
BSG	73.9832	84.2158	75.3055	73.5535	1.13831	0.873393	0.894197
BSN	0.183672	0.318792	0.001	0.001	1.73566	0.00313684	0.00313684
BST1	26.6711	29.0789	34.4737	27.2427	1.09028	0.936855	1.18552
BST2	18.6335	13.666	16.9027	10.4169	0.73341	0.762249	1.23684
BTAF1	38.3621	38.7716	35.8125	48.0745	1.01067	1.23994	0.923679
BTBD1	9.31727	8.10469	11.0457	12.6604	0.869857	1.56211	1.36288
BTBD10	31.0552	34.7992	41.3348	34.7742	1.12056	0.999282	1.18781
BTBD11	33.0646	23.6765	29.6208	13.1411	0.716068	0.555027	1.25106
BTBD16	0.183672	0.318792	0.001	0.001	1.73566	0.00313684	0.00313684
BTBD2	28.1325	21.9286	20.4169	21.1534	0.779476	0.964649	0.931063
BTBD3	8.58659	11.4415	7.86614	5.60958	1.33248	0.490284	0.68751
BTBD6	46.9477	45.2863	44.0123	35.0947	0.964612	0.774952	0.971868
BTBD7	129.881	121.08	119.149	121.467	0.932238	1.0032	0.984052
BTBD8	5.8465	5.40346	7.02942	3.52639	0.924221	0.652617	1.30091
BTBD9	16.8068	16.2084	17.2374	16.8267	0.964395	1.03815	1.06349
BTC	0.91436	0.795479	0.670374	0.001	0.869984	0.0012571	0.84273
BTD	13.8841	16.6851	12.0497	14.2628	1.20174	0.854823	0.722183
BTF3	227.062	233.896	230.6	253.669	1.0301	1.08454	0.985908
BTF3L4	44.2076	47.6697	46.8571	82.5273	1.07831	1.73123	0.982954
BTG1	122.026	74.8409	74.3015	449.809	0.613319	6.0102	0.992793
BTG2	9.31727	9.53475	7.19677	6.7313	1.02334	0.705976	0.754794
BTG3	62.2922	78.8133	79.4891	116.82	1.26522	1.48224	1.00857
BTN2A1	16.8068	23.6765	21.7556	20.6726	1.40875	0.873127	0.918869
BTN2A2	9.49995	7.94579	10.711	13.6218	0.836403	1.71434	1.34801
BTN3A1	14.9801	13.1894	12.3844	10.0964	0.880461	0.765494	0.938966
BTN3A2	50.9665	36.0703	39.8287	40.0623	0.707726	1.11067	1.1042
BTN3A3	42.5636	33.0513	33.135	29.1656	0.776516	0.882434	1.00253
BTNL9	0.001	0.318792	0.001	0.32149	318.792	1.00846	0.00313684
BTRC	52.2452	44.4918	53.7182	46.6323	0.851596	1.04811	1.20737
BUB1	2.55841	3.6556	3.8499	0.32149	1.42886	0.0879445	1.05315
BUB1B	2.92375	1.90775	2.17646	0.161245	0.652501	0.084521	1.14085
BUB3	182.673	181.301	174.038	128.838	0.992489	0.71063	0.95994
BUD13	7.67323	6.83352	7.36411	11.0579	0.890566	1.61819	1.07765
BUD23	54.8026	59.1102	49.2	47.1131	1.0786	0.797038	0.832344
BUD31	70.5124	71.1863	71.9587	95.6674	1.00956	1.3439	1.01085
BVES	8.40391	11.2826	12.3844	9.9362	1.34254	0.880666	1.09765
BX005266.2	0.91436	1.11327	1.1724	1.92394	1.21754	1.72819	1.05311
BX088651.4	2.01039	1.27217	2.67849	4.32762	0.632798	3.40176	2.10545
BX255923.1	0.001	0.318792	0.001	0.32149	318.792	1.00846	0.00313684
BX255925.3	5.8465	5.08567	3.01318	6.09032	0.869866	1.19755	0.592484
BX284668.5	4.75047	4.13229	6.02536	5.44934	0.86987	1.31872	1.45812
BX322234.2	0.91436	0.477687	1.1724	0.641981	0.522428	1.34394	2.45433
BX322562.1	1.64505	0.795479	0.50303	1.60345	0.483559	2.0157	0.632361
BX323046.1	0.001	0.318792	0.001	0.001	318.792	0.00313684	0.00313684
BX470102.2	2.92375	4.13229	2.17646	0.481735	1.41335	0.116578	0.526696
BX537318.1	0.731688	0.318792	0.50303	0.32149	0.435694	1.00846	1.57793
BX890604.2	19.9123	18.1151	16.066	18.9099	0.909744	1.04387	0.886884
BYSL	16.0761	16.6851	15.8986	15.3845	1.03788	0.92205	0.952862
BZW1	375.757	397.399	361.295	323.536	1.0576	0.814134	0.909149
BZW2	56.264	57.5213	53.5509	27.7234	1.02235	0.481968	0.930975
C1D	60.1001	61.4937	67.4404	62.4966	1.02319	1.01631	1.0967
C1GALT1	74.8965	82.7857	81.8319	63.7786	1.10533	0.770406	0.988479
C1GALT1C1	35.622	34.7992	32.633	58.3302	0.976902	1.67619	0.937751
C1QBP	83.8475	83.5802	84.1747	73.0728	0.996812	0.874284	1.00711
C1QL1	0.549016	1.58996	0.50303	0.802226	2.89602	0.504557	0.316379
C1QL4	0.183672	0.477687	0.001	0.161245	2.60076	0.337554	0.00209342
C1QTNF1	147.235	135.221	118.982	107.045	0.918403	0.79163	0.879908
C1QTNF12	0.366344	0.318792	0.001	0.32149	0.870199	1.00846	0.00313684
C1QTNF2	0.549016	0.636583	0.837717	0.161245	1.1595	0.253298	1.31596
C1QTNF3	0.731688	0.001	0.168343	0.641981	0.0013667	641.981	168.343
C1QTNF3-AMACR	17.3548	15.255	17.9067	9.9362	0.879008	0.651341	1.17382
C1QTNF5	4.5678	4.13229	5.35599	3.04566	0.904657	0.737039	1.29613
C1QTNF6	23.383	17.4795	16.4007	6.09032	0.74753	0.348426	0.938282
C1R	278.028	279.181	270.595	317.447	1.00415	1.13707	0.969246
C1RL	30.1419	33.2102	32.4656	12.6604	1.1018	0.38122	0.977579
C1S	516.78	480.82	460.195	471.122	0.930415	0.97983	0.957105
C2	4.5678	3.8145	4.18458	7.37228	0.835085	1.9327	1.09702
C2CD2	24.6617	20.0219	20.9189	29.8066	0.811862	1.4887	1.0448
C2CD2L	8.95193	11.1237	10.711	24.6788	1.2426	2.21858	0.962899
C2CD3	10.7786	11.4415	14.5599	7.53252	1.0615	0.658351	1.27255
C2CD4C	0.366344	0.954375	0.837717	1.28296	2.60513	1.34429	0.877765
C2CD5	6.21185	9.21696	7.36411	6.57105	1.48377	0.71293	0.798974
C2CD6	0.731688	1.11327	1.50709	0.481735	1.52151	0.432721	1.35375
C3	427.454	372.294	364.308	287.641	0.870957	0.772618	0.978549
C3AR1	0.91436	0.954375	2.84584	19.2304	1.04376	20.1497	2.98189
C4A	4.20246	4.45008	4.68661	0.641981	1.05892	0.144263	1.05315
C4B	4.20246	4.45008	4.68661	0.641981	1.05892	0.144263	1.05315
C4BPB	0.549016	0.001	0.50303	0.001	0.00182144	1	503.03
C5	2.01039	1.27217	1.33975	0.32149	0.632798	0.25271	1.05312
C5AR1	0.366344	0.795479	0.50303	3.04566	2.1714	3.82871	0.632361
C8A	0.549016	0.318792	0.001	0.001	0.580661	0.00313684	0.00313684
C9	0.731688	0.795479	0.335687	0.001	1.08718	0.0012571	0.421994
CA11	6.21185	5.88014	7.6988	7.69277	0.9466	1.30826	1.30929
CA12	137.918	127.753	110.615	311.037	0.926297	2.43467	0.865851
CA13	10.9613	11.7593	12.8864	16.8267	1.0728	1.43093	1.09585
CA2	1.64505	1.90775	2.67849	0.802226	1.15969	0.420509	1.404
CA3	0.91436	0.001	0.001	0.481735	0.00109366	481.735	1
CA5B	15.1628	15.5728	15.8986	18.5894	1.02704	1.19371	1.02092
CA8	0.549016	1.27217	1.00506	8.65424	2.31718	6.80274	0.790036
CA9	5.48116	11.4415	7.6988	22.5956	2.08742	1.97488	0.672884
CAAP1	30.1419	28.1256	27.6127	26.2812	0.933106	0.934423	0.981764
CAB39	75.4445	78.9722	75.9749	73.874	1.04676	0.935443	0.962046
CAB39L	4.75047	5.24456	5.18864	7.53252	1.10401	1.43625	0.989338
CABCOCO1	0.001	0.954375	0.335687	0.001	954.375	0.00104781	0.351735
CABIN1	44.7556	36.547	41.6695	28.8451	0.816591	0.78926	1.14016
CABLES1	10.4133	10.647	11.213	20.8329	1.02244	1.95669	1.05316
CABLES2	12.0574	10.1703	13.7232	11.2182	0.84349	1.10304	1.34934
CABYR	3.2891	3.8145	3.18052	3.84688	1.15974	1.00849	0.833797
CACFD1	12.4227	10.1703	7.36411	9.61571	0.818687	0.94547	0.72408
CACHD1	7.30788	6.83352	7.53145	2.72517	0.935089	0.398794	1.10213
CACNA1A	9.68262	10.8059	10.0416	8.97473	1.11601	0.83054	0.92927
CACNA1C	21.0083	19.7041	15.8986	12.8206	0.93792	0.650656	0.806868
CACNA1G	0.183672	0.318792	0.001	0.962471	1.73566	3.01912	0.00313684
CACNA1H	10.9613	9.85254	11.715	8.49399	0.898848	0.862112	1.18903
CACNA2D1	90.4237	87.8704	89.0277	37.4984	0.971763	0.426747	1.01317
CACNA2D3	0.731688	1.90775	1.1724	0.962471	2.60733	0.504506	0.614546
CACNA2D4	1.2797	1.27217	0.335687	0.32149	0.994116	0.25271	0.26387
CACNB1	3.2891	3.49671	3.51521	7.21203	1.06312	2.06252	1.00529
CACNB2	8.58659	9.85254	7.53145	1.92394	1.14743	0.195274	0.764417
CACNB3	40.0062	34.9581	35.4778	50.4782	0.873817	1.44396	1.01487
CACNG6	2.92375	2.70223	3.18052	0.962471	0.924234	0.356177	1.177
CACNG7	2.92375	3.33781	1.33975	2.88541	1.14162	0.864462	0.401386
CACNG8	16.6242	16.2084	13.8905	24.6788	0.974988	1.52259	0.856994
CACTIN	8.95193	9.37585	8.8702	7.53252	1.04736	0.803396	0.946069
CACUL1	180.116	188.61	190.605	224.665	1.04716	1.19116	1.01058
CACYBP	100.288	106.938	108.272	151.753	1.06631	1.41907	1.01247
CAD	17.3548	11.9182	15.0619	11.5387	0.686738	0.968158	1.26377
CADM1	59.0041	57.5213	63.9262	44.2287	0.97487	0.76891	1.11135
CADM3	416.311	362.125	330.672	157.202	0.869842	0.43411	0.913143
CADM4	0.549016	0.477687	0.837717	0.32149	0.870078	0.673014	1.75369
CADPS	0.366344	0.001	0.001	0.001	0.00272967	1	1
CADPS2	24.8444	25.901	24.2658	22.4353	1.04253	0.866194	0.936867
CAHM	0.366344	0.318792	0.837717	0.32149	0.870199	1.00846	2.62779
CALB1	0.001	1.11327	0.001	0.001	1113.27	0.000898255	0.000898255
CALB2	567.928	527.535	527.3	330.907	0.928877	0.62727	0.999555
CALCOCO1	25.2097	21.6108	23.2617	30.1271	0.857241	1.39408	1.07639
CALCOCO2	139.38	134.904	131.198	133.645	0.967886	0.990667	0.972529
CALCRL	1.46238	1.11327	0.837717	2.72517	0.761273	2.4479	0.752483
CALD1	2151.33	2125.23	2332.6	1214.5	0.987868	0.571468	1.09758
CALHM2	2.92375	1.43106	3.34787	2.72517	0.48946	1.9043	2.33943
CALHM4	0.549016	0.001	0.001	0.001	0.00182144	1	1
CALHM5	12.4227	9.05806	10.711	5.60958	0.729154	0.619292	1.18248
CALHM6	0.91436	0.001	0.837717	3.84688	0.00109366	3846.88	837.717
CALM1	751.879	772.393	789.192	420.805	1.02728	0.544807	1.02175
CALM2	1185.54	1205.86	1193.49	1107.29	1.01714	0.918258	0.989742
CALM3	231.994	236.438	222.066	101.596	1.01916	0.429694	0.939215
CALML4	2.37574	1.74885	1.84178	3.36615	0.736129	1.92478	1.05314
CALR	439.327	409.475	424.718	308.152	0.932051	0.752554	1.03723
CALU	923.043	950.357	923.067	866.607	1.02959	0.911875	0.971284
CAMK1	20.8256	21.9286	20.9189	18.9099	1.05296	0.86234	0.953955
CAMK1D	11.144	12.8716	11.213	31.4091	1.15503	2.44019	0.871143
CAMK2A	0.549016	2.54333	2.00912	0.641981	4.63252	0.252417	0.789956
CAMK2B	0.366344	0.477687	0.50303	0.001	1.30393	0.00209342	1.05305
CAMK2D	32.5166	33.528	31.4616	21.7943	1.0311	0.650033	0.938368
CAMK2G	20.4603	19.2274	18.5761	18.9099	0.939742	0.983487	0.966126
CAMK2N1	28.8632	32.8924	31.2942	37.1779	1.1396	1.13029	0.951411
CAMK2N2	1.2797	1.74885	2.00912	1.92394	1.36661	1.10012	1.14882
CAMK4	2.01039	2.22554	1.84178	1.12272	1.10702	0.504471	0.827565
CAMKK1	4.20246	3.97339	2.67849	4.9686	0.945491	1.25047	0.674107
CAMKK2	26.1231	29.0789	25.4372	19.8714	1.11315	0.683361	0.874765
CAMKMT	2.01039	2.70223	3.01318	1.92394	1.34413	0.711982	1.11507
CAMLG	87.3182	90.4127	86.1828	165.054	1.03544	1.82556	0.953216
CAMSAP1	34.3433	32.4157	36.9839	44.7094	0.943873	1.37925	1.14093
CAMSAP2	161.118	190.994	218.886	256.073	1.18543	1.34074	1.14604
CAMTA1	37.9968	40.3605	42.0042	29.4861	1.06221	0.730568	1.04073
CAMTA2	32.3339	35.117	32.633	105.122	1.08607	2.99348	0.929265
CAND1	109.056	109.321	112.623	133.806	1.00243	1.22397	1.0302
CAND2	8.03857	6.51573	8.03348	6.7313	0.810558	1.03308	1.23294
CANT1	67.0416	56.0912	62.0854	56.888	0.836663	1.01421	1.10687
CANX	642.824	594.589	579.009	877.023	0.924964	1.47501	0.973797
CAP1	749.322	750.148	735.642	517.913	1.0011	0.690414	0.980662
CAP2	44.025	45.1274	50.204	103.199	1.02504	2.28684	1.11249
CAPG	36.7181	34.6403	34.8084	30.2873	0.943412	0.874337	1.00485
CAPN1	103.759	93.5906	92.0399	59.1315	0.902	0.63181	0.983431
CAPN10	7.12521	5.72125	5.35599	7.69277	0.802959	1.3446	0.936157
CAPN12	0.549016	0.954375	0.50303	2.24443	1.73834	2.35173	0.527078
CAPN15	45.3037	38.136	40.4981	73.5535	0.841786	1.92872	1.06194
CAPN2	358.404	366.097	352.259	224.665	1.02146	0.613676	0.962201
CAPN3	0.91436	0.795479	1.00506	2.08419	0.869984	2.62004	1.26347
CAPN5	27.7671	27.0133	23.7638	23.557	0.972853	0.872052	0.879707
CAPN7	36.9007	33.8458	32.9676	43.5877	0.917213	1.28783	0.974053
CAPNS1	293.92	249.944	257.375	157.202	0.850381	0.628949	1.02973
CAPRIN1	167.694	146.821	152.786	113.775	0.875529	0.774923	1.04063
CAPRIN2	73.9832	71.5041	67.273	68.9064	0.966491	0.963671	0.940827
CAPS	3.65444	3.6556	4.85396	5.28909	1.00032	1.44685	1.32781
CAPS2	0.91436	1.90775	1.1724	0.962471	2.08643	0.504506	0.614546
CAPZA1	382.334	385.482	388.572	224.184	1.00823	0.581568	1.00802
CAPZA2	141.754	149.84	141.239	118.903	1.05704	0.793533	0.942599
CAPZB	334.108	331.14	353.43	267.29	0.991117	0.807181	1.06731
CARD10	11.144	9.53475	8.20083	3.04566	0.855595	0.319427	0.860099
CARD11	13.7014	10.0114	12.8864	9.29522	0.730684	0.928464	1.28717
CARD16	24.6617	24.1532	24.9352	15.5448	0.979381	0.643592	1.03238
CARD19	23.2003	24.9476	26.9433	36.2164	1.07531	1.4517	1.08
CARD6	29.5939	26.0599	27.9473	32.2103	0.880583	1.23601	1.07243
CARD8	16.6242	13.5071	11.8824	10.8977	0.812496	0.806813	0.879715
CARF	1.64505	2.06665	1.50709	1.28296	1.25628	0.620792	0.729243
CARHSP1	166.963	145.232	139.565	93.4239	0.869845	0.643274	0.96098
CARM1	81.8381	80.2434	89.195	78.6814	0.980514	0.980534	1.11156
CARMIL1	54.0719	61.8115	57.7345	70.1884	1.14314	1.13552	0.934041
CARMIL2	0.183672	0.318792	0.50303	0.481735	1.73566	1.51113	1.57793
CARMN	1.09703	1.27217	0.50303	0.32149	1.15965	0.25271	0.395411
CARNMT1	45.4863	46.8753	43.6776	26.4415	1.03054	0.564082	0.931783
CARNS1	18.4509	12.236	11.3803	3.04566	0.663165	0.24891	0.930067
CARS	124.949	120.762	124.002	247.74	0.96649	2.05147	1.02683
CARS2	67.2243	61.9704	66.6037	93.1034	0.921845	1.50239	1.07477
CASC1	0.549016	0.477687	0.168343	0.001	0.870078	0.00209342	0.352413
CASC10	12.24	11.2826	10.5436	8.81448	0.921781	0.781245	0.934501
CASC15	7.8559	8.42248	8.70286	17.1472	1.07212	2.03588	1.03329
CASC3	55.168	47.6697	52.7142	49.1963	0.864082	1.03202	1.10582
CASC4	111.614	122.986	109.444	133.004	1.10189	1.08146	0.88989
CASC9	0.366344	0.636583	0.50303	0.161245	1.73766	0.253298	0.790203
CASD1	15.5281	17.7973	13.7232	13.4616	1.14614	0.756384	0.771083
CASK	96.9998	103.919	96.8928	107.205	1.07133	1.03162	0.932388
CASKIN2	7.49055	9.53475	8.36817	8.81448	1.2729	0.924458	0.87765
CASP1	14.9801	17.4795	16.568	12.8206	1.16685	0.733465	0.947853
CASP10	7.8559	9.05806	6.52739	6.41081	1.15303	0.707746	0.720617
CASP2	25.3924	23.3587	22.7597	17.1472	0.919909	0.734082	0.974356
CASP3	35.4394	37.5004	38.3226	33.6525	1.05816	0.89739	1.02193
CASP4	97.1825	96.4507	97.7295	108.166	0.99247	1.12146	1.01326
CASP6	38.5448	28.1256	32.633	17.3075	0.729686	0.615365	1.16026
CASP7	12.6054	13.8249	16.066	15.064	1.09674	1.08963	1.16211
CASP8	13.1534	13.9838	15.5639	11.6989	1.06313	0.836604	1.113
CASP8AP2	26.3058	27.3311	26.1066	27.7234	1.03898	1.01435	0.955198
CASP9	9.31727	7.31021	9.87426	8.1735	0.784587	1.11809	1.35075
CASS4	0.366344	0.318792	0.50303	0.161245	0.870199	0.5058	1.57793
CAST	422.156	413.766	413.004	445.643	0.980126	1.07704	0.998158
CASTOR1	5.48116	5.56235	4.18458	2.40468	1.01481	0.432314	0.752304
CASTOR3	0.549016	0.318792	1.1724	0.962471	0.580661	3.01912	3.67763
CASZ1	2.19306	2.54333	3.8499	2.24443	1.15972	0.882477	1.51372
CAT	88.7796	92.1606	84.6767	54.1639	1.03808	0.587712	0.918795
CATSPER2	1.64505	1.27217	1.50709	0.802226	0.773332	0.630597	1.18466
CATSPERE	1.46238	1.74885	0.837717	3.68664	1.19589	2.10804	0.47901
CAV1	568.111	612.385	527.3	170.822	1.07793	0.278945	0.86106
CAV2	296.478	300.314	289.003	114.737	1.01294	0.382057	0.962336
CAVIN1	1325.83	1266.56	1330.88	741.776	0.955296	0.585661	1.05078
CAVIN2	134.448	154.607	177.05	22.2751	1.14994	0.144076	1.14516
CAVIN3	120.747	102.171	100.742	101.436	0.846158	0.992806	0.986014
CAVIN4	0.731688	1.74885	1.33975	1.7637	2.39016	1.00849	0.766075
CBARP	14.7974	17.9562	14.7272	12.8206	1.21347	0.713993	0.820174
CBFA2T2	12.9707	15.5728	8.53551	22.1148	1.20061	1.42009	0.548104
CBFB	62.2922	66.1016	60.412	69.2269	1.06115	1.04728	0.913926
CBL	25.7578	32.0979	36.1472	68.1052	1.24614	2.1218	1.12615
CBLB	37.0834	41.7906	41.1675	134.767	1.12694	3.22482	0.98509
CBLL1	27.0365	26.0599	23.0944	25.3197	0.963878	0.971596	0.886204
CBLN2	0.183672	0.477687	0.168343	0.001	2.60076	0.00209342	0.352413
CBLN3	1.64505	1.74885	2.51115	4.9686	1.0631	2.84107	1.43589
CBR1	124.766	129.819	126.513	144.702	1.0405	1.11464	0.974534
CBR3	4.93314	4.45008	4.85396	2.40468	0.902079	0.540368	1.09076
CBR4	27.5845	22.5642	19.7475	23.8775	0.818003	1.0582	0.87517
CBS	63.3882	55.7734	59.7426	102.718	0.87987	1.8417	1.07117
CBSL	62.8402	55.4556	59.5752	102.398	0.882486	1.84649	1.07429
CBWD1	116.18	122.51	120.154	139.254	1.05448	1.13667	0.980769
CBWD2	65.2149	68.644	68.6118	83.649	1.05258	1.21859	0.999531
CBWD3	106.133	112.34	111.117	128.037	1.05848	1.13973	0.989113
CBWD5	93.1637	101.377	98.3989	113.775	1.08816	1.1223	0.970624
CBWD6	61.9268	65.9428	68.1098	81.2453	1.06485	1.23206	1.03286
CBX1	158.012	154.924	160.483	93.9047	0.980457	0.606134	1.03588
CBX2	1.09703	1.27217	2.17646	1.60345	1.15965	1.26041	1.71082
CBX3	300.131	312.867	325.819	406.543	1.04243	1.29941	1.0414
CBX4	142.12	136.651	141.908	233.158	0.961518	1.70623	1.03847
CBX5	120.747	109.162	116.472	95.8276	0.904056	0.877848	1.06696
CBX6	272	236.915	240.306	248.381	0.871011	1.0484	1.01431
CBX7	4.5678	5.72125	6.36005	11.2182	1.25252	1.9608	1.11165
CBX8	2.92375	2.86112	2.00912	3.84688	0.978579	1.34454	0.702215
CBY1	39.8235	32.5746	35.4778	22.1148	0.817974	0.678897	1.08912
CC2D1A	4.20246	4.29119	3.68255	7.05179	1.02111	1.64332	0.858165
CC2D1B	8.95193	10.1703	12.2171	8.01326	1.1361	0.787908	1.20125
CC2D2A	16.2588	15.255	13.8905	12.0194	0.938261	0.787899	0.910554
CCAR1	243.868	248.196	266.244	441.637	1.01775	1.77939	1.07272
CCAR2	6.02918	8.58137	7.19677	6.41081	1.42331	0.747061	0.83865
CCBE1	31.9686	26.2188	25.1025	33.6525	0.820142	1.28353	0.957424
CCDC102A	7.49055	6.19794	7.19677	9.13497	0.827435	1.47387	1.16116
CCDC103	2.55841	0.954375	0.837717	1.60345	0.373034	1.6801	0.877765
CCDC106	4.01978	4.29119	3.68255	7.69277	1.06752	1.79269	0.858165
CCDC107	14.7974	12.8716	14.5599	11.3784	0.869856	0.883993	1.13116
CCDC110	1.09703	1.58996	1.1724	0.481735	1.44933	0.302986	0.737377
CCDC112	34.8914	33.8458	38.6573	61.5351	0.970033	1.8181	1.14216
CCDC113	0.731688	0.954375	1.67443	1.44321	1.30435	1.5122	1.75448
CCDC115	42.0156	37.1826	32.8003	35.4152	0.884971	0.952467	0.882141
CCDC117	30.3246	27.6489	26.6086	42.6262	0.911765	1.5417	0.962375
CCDC12	20.4603	18.1151	20.7516	22.7558	0.885378	1.25618	1.14554
CCDC120	5.48116	4.60898	6.1927	5.12885	0.840877	1.1128	1.34362
CCDC121	0.91436	1.27217	1.1724	0.481735	1.39132	0.378672	0.921575
CCDC122	21.191	20.6575	22.2577	15.8653	0.974824	0.768016	1.07746
CCDC124	11.3267	9.85254	9.70692	10.8977	0.869851	1.10608	0.98522
CCDC125	8.95193	6.67462	8.8702	8.1735	0.745607	1.22456	1.32894
CCDC126	8.58659	10.4881	8.03348	14.1026	1.22145	1.34463	0.765961
CCDC127	39.0928	37.9771	36.8165	39.5816	0.97146	1.04225	0.969439
CCDC13	0.731688	0.159896	0.168343	1.7637	0.21853	11.0303	1.05283
CCDC130	10.7786	9.53475	9.87426	17.3075	0.8846	1.8152	1.03561
CCDC134	2.19306	1.74885	1.84178	0.481735	0.797447	0.275458	1.05314
CCDC136	2.74108	2.06665	2.34381	9.13497	0.753955	4.42018	1.13411
CCDC137	31.0552	26.3777	32.8003	33.332	0.849381	1.26364	1.24349
CCDC138	8.03857	8.89916	7.19677	8.49399	1.10706	0.954471	0.808702
CCDC14	42.0156	45.4452	47.3592	35.2549	1.08163	0.775767	1.04212
CCDC142	6.02918	4.60898	6.1927	9.45546	0.764446	2.05153	1.34362
CCDC144A	16.4415	16.844	13.7232	25.6402	1.02448	1.52222	0.814723
CCDC146	3.10642	4.76787	4.68661	7.05179	1.53484	1.47902	0.982957
CCDC148	0.366344	0.159896	0.335687	0.481735	0.436464	3.0128	2.09941
CCDC149	12.0574	11.6004	11.8824	18.2689	0.962098	1.57485	1.02431
CCDC15	1.46238	0.636583	1.1724	1.44321	0.435306	2.26712	1.84171
CCDC150	0.001	0.477687	0.50303	0.481735	477.687	1.00847	1.05305
CCDC152	0.366344	1.11327	1.1724	0.481735	3.03887	0.432721	1.05311
CCDC153	0.366344	1.27217	1.00506	0.001	3.47261	0.000786058	0.790036
CCDC157	1.2797	0.795479	1.50709	1.60345	0.621614	2.0157	1.89457
CCDC159	2.74108	2.54333	2.84584	0.962471	0.927857	0.378429	1.11894
CCDC160	0.549016	0.636583	0.50303	0.161245	1.1595	0.253298	0.790203
CCDC163	0.366344	0.477687	0.50303	1.44321	1.30393	3.02125	1.05305
CCDC167	16.9895	16.6851	16.7353	5.60958	0.982083	0.336203	1.00301
CCDC168	0.183672	0.636583	0.168343	2.08419	3.46587	3.27403	0.264448
CCDC169	0.91436	0.795479	0.335687	1.28296	0.869984	1.61281	0.421994
CCDC169-SOHLH2	0.001	0.477687	0.001	0.32149	477.687	0.673014	0.00209342
CCDC17	0.366344	0.159896	0.168343	1.28296	0.436464	8.02372	1.05283
CCDC170	1.46238	1.27217	0.50303	0.962471	0.869931	0.756558	0.395411
CCDC171	3.10642	2.38444	2.34381	6.57105	0.767585	2.7558	0.98296
CCDC173	2.01039	1.43106	1.84178	1.28296	0.711832	0.89651	1.287
CCDC174	23.383	21.1341	19.9149	52.4012	0.903823	2.47946	0.942311
CCDC18	18.6335	18.4329	17.7394	22.7558	0.989234	1.23452	0.962377
CCDC180	0.183672	0.318792	0.001	0.32149	1.73566	1.00846	0.00313684
CCDC183	0.001	0.318792	0.50303	0.001	318.792	0.00313684	1.57793
CCDC184	4.01978	2.54333	0.50303	3.04566	0.632704	1.19751	0.197784
CCDC186	129.515	123.622	123.333	109.448	0.954499	0.885344	0.997662
CCDC189	2.01039	3.02002	1.84178	2.08419	1.50221	0.690125	0.609857
CCDC190	0.366344	0.636583	0.837717	0.001	1.73766	0.00157089	1.31596
CCDC191	4.38513	5.72125	3.18052	2.24443	1.30469	0.392297	0.555913
CCDC22	9.86529	4.92677	7.19677	7.69277	0.499404	1.56142	1.46075
CCDC24	2.37574	3.33781	2.34381	1.60345	1.40496	0.48039	0.7022
CCDC25	88.0489	85.0102	83.0033	104.481	0.965488	1.22904	0.976392
CCDC26	0.183672	0.477687	0.50303	0.32149	2.60076	0.673014	1.05305
CCDC28A	26.1231	26.2188	30.2902	54.8048	1.00366	2.09029	1.15529
CCDC28B	8.40391	9.53475	8.36817	7.69277	1.13456	0.806814	0.87765
CCDC30	1.64505	2.86112	2.84584	9.45546	1.73923	3.30481	0.994659
CCDC32	31.6033	24.7887	29.2861	23.8775	0.784371	0.963241	1.18143
CCDC34	17.7202	19.3863	18.5761	13.3013	1.09402	0.686119	0.958208
CCDC40	1.64505	0.954375	1.00506	2.40468	0.58015	2.51964	1.05311
CCDC43	44.7556	52.5955	51.0407	51.5999	1.17517	0.981071	0.970439
CCDC47	147.6	146.344	153.455	175.309	0.991491	1.19792	1.04859
CCDC50	136.457	135.539	136.888	119.384	0.993273	0.880809	1.00995
CCDC51	15.7108	15.5728	12.2171	16.1858	0.991216	1.03936	0.784515
CCDC57	2.37574	3.17892	3.34787	3.2059	1.33808	1.00849	1.05315
CCDC58	15.1628	19.863	21.421	24.5185	1.30998	1.23438	1.07844
CCDC59	29.7765	43.3796	38.992	52.7217	1.45684	1.21536	0.898856
CCDC6	196.191	198.462	179.895	170.822	1.01158	0.860729	0.906446
CCDC61	1.2797	1.11327	2.34381	0.802226	0.869946	0.720603	2.10534
CCDC62	0.366344	0.318792	0.168343	1.28296	0.870199	4.02444	0.528065
CCDC66	18.6335	15.7317	16.066	24.5185	0.84427	1.55854	1.02125
CCDC68	32.5166	28.2845	31.6289	46.4721	0.869848	1.64302	1.11824
CCDC69	78.3673	74.0464	72.2933	53.2024	0.944863	0.718501	0.976324
CCDC7	1.09703	1.27217	1.33975	1.60345	1.15965	1.26041	1.05312
CCDC71	15.1628	12.8716	12.7191	9.45546	0.848893	0.734599	0.988152
CCDC71L	219.025	296.342	287.497	269.213	1.35301	0.908454	0.970153
CCDC74A	19.7296	17.3206	12.0497	19.0702	0.877899	1.10101	0.695686
CCDC74B	18.0855	13.9838	11.5477	13.9423	0.773205	0.997032	0.825791
CCDC77	5.11582	4.13229	4.51927	5.12885	0.807747	1.24116	1.09365
CCDC8	8.58659	10.3292	10.5436	5.93007	1.20295	0.574107	1.02076
CCDC80	2025.65	1863.21	1912.23	1162.58	0.919808	0.623966	1.02631
CCDC81	4.5678	4.13229	6.02536	0.161245	0.904657	0.0390207	1.45812
CCDC82	70.6951	71.8219	72.2933	115.538	1.01594	1.60867	1.00656
CCDC84	18.6335	23.0409	22.5924	25.6402	1.23653	1.11281	0.980535
CCDC85A	5.8465	5.72125	4.85396	2.08419	0.978577	0.364289	0.848409
CCDC85B	1.46238	3.49671	1.84178	0.802226	2.39111	0.229423	0.526718
CCDC85C	37.0834	39.7249	39.1593	20.3521	1.07123	0.512326	0.985762
CCDC86	29.4112	26.3777	29.9555	34.4537	0.896859	1.30617	1.13564
CCDC87	0.183672	0.636583	0.670374	0.481735	3.46587	0.756751	1.05308
CCDC88A	192.355	230.559	239.637	186.366	1.19861	0.808322	1.03937
CCDC88B	0.91436	0.159896	0.168343	1.28296	0.174872	8.02372	1.05283
CCDC88C	0.91436	0.636583	0.50303	0.802226	0.696206	1.26021	0.790203
CCDC89	2.19306	1.58996	1.67443	0.161245	0.724996	0.101415	1.05313
CCDC9	1.64505	3.17892	4.18458	2.40468	1.93242	0.756446	1.31635
CCDC90B	56.4467	56.0912	51.0407	28.8451	0.993702	0.514254	0.909959
CCDC91	71.0604	74.3642	75.4729	101.116	1.04649	1.35974	1.01491
CCDC92	82.2034	75.1587	77.6483	58.9712	0.914302	0.784622	1.03312
CCDC93	45.8517	61.017	51.8774	64.74	1.33075	1.06102	0.850212
CCDC96	2.55841	2.86112	3.51521	3.2059	1.11832	1.12051	1.22861
CCDC97	9.1346	6.83352	8.20083	6.25056	0.748092	0.914691	1.20009
CCDC9B	35.9874	32.8924	42.6736	33.0115	0.913998	1.00362	1.29737
CCER2	0.001	0.318792	0.001	0.001	318.792	0.00313684	0.00313684
CCHCR1	2.92375	2.54333	3.01318	1.92394	0.869886	0.756465	1.18474
CCIN	1.2797	1.43106	1.33975	0.161245	1.11828	0.112675	0.936194
CCL2	137.918	284.107	306.574	24.6788	2.05997	0.0868645	1.07908
CCL20	2.19306	9.69364	12.0497	4.80835	4.42014	0.496031	1.24305
CCL22	0.366344	0.795479	1.1724	1.12272	2.1714	1.41138	1.47383
CCL26	17.3548	13.3482	14.8946	26.6017	0.769136	1.99291	1.11585
CCL28	1.2797	1.27217	0.837717	2.40468	0.994116	1.89022	0.658495
CCL3	0.001	0.477687	0.50303	0.001	477.687	0.00209342	1.05305
CCL3L1	0.001	0.318792	0.335687	0.001	318.792	0.00313684	1.053
CCL5	0.731688	0.318792	0.168343	0.32149	0.435694	1.00846	0.528065
CCL7	6.02918	10.647	8.70286	0.481735	1.76591	0.0452461	0.8174
CCM2	20.8256	27.1722	20.4169	23.2365	1.30475	0.855157	0.751389
CCN1	487.918	773.982	803.584	139.094	1.5863	0.179712	1.03825
CCN2	270.173	677.056	600.764	41.6647	2.50601	0.061538	0.887318
CCN3	1.64505	1.43106	0.670374	4.48786	0.869919	3.13604	0.468446
CCN4	248.435	233.578	202.654	67.6245	0.940198	0.289516	0.867607
CCN5	0.183672	1.11327	0.50303	2.08419	6.06119	1.87213	0.451849
CCNA1	0.731688	1.43106	0.837717	4.00713	1.95583	2.80011	0.585382
CCNA2	6.21185	5.08567	4.68661	4.16737	0.818705	0.819434	0.921532
CCNB1	11.5093	16.0495	12.5518	6.41081	1.39448	0.39944	0.782068
CCNB1IP1	11.5093	15.4139	12.3844	31.4091	1.33926	2.03771	0.803457
CCNB2	3.47177	3.8145	3.8499	1.12272	1.09872	0.29433	1.00928
CCNB3	0.549016	0.159896	0.50303	0.32149	0.291241	2.01062	3.14598
CCNC	78.7326	84.0569	82.6686	98.712	1.06763	1.17435	0.983484
CCND1	241.128	232.148	237.461	70.3486	0.962758	0.303033	1.02289
CCND2	140.11	130.454	135.214	57.6893	0.931083	0.442219	1.03649
CCND3	121.113	129.501	133.374	104.641	1.06926	0.808032	1.02991
CCNDBP1	57.7254	57.6802	50.204	59.2917	0.999217	1.02794	0.870385
CCNE1	7.49055	6.83352	6.52739	7.69277	0.912285	1.12574	0.955202
CCNE2	0.183672	0.318792	0.001	0.641981	1.73566	2.01379	0.00313684
CCNF	3.83711	4.60898	4.35193	2.08419	1.20116	0.452202	0.944228
CCNG1	142.851	150.634	141.908	139.254	1.05448	0.924453	0.942072
CCNG2	52.6105	48.6231	46.3551	72.5921	0.924209	1.49295	0.953356
CCNH	26.6711	32.4157	35.3105	45.1901	1.21539	1.39408	1.0893
CCNI	864.588	819.427	802.915	991.117	0.947766	1.20952	0.979849
CCNJ	10.048	12.3949	10.3763	7.69277	1.23357	0.62064	0.837143
CCNJL	2.92375	1.90775	3.51521	5.12885	0.652501	2.68843	1.84259
CCNK	55.168	57.2035	54.2203	54.1639	1.0369	0.946863	0.947849
CCNL1	40.9195	62.6059	61.416	104.321	1.52998	1.66631	0.980994
CCNL2	104.307	99.152	95.8888	131.082	0.950579	1.32203	0.967089
CCNQ	20.4603	23.6765	17.4047	15.064	1.15719	0.636243	0.735104
CCNT1	43.1116	51.6421	49.5346	74.9957	1.19787	1.45222	0.95919
CCNT2	35.8047	35.7526	38.8247	42.9467	0.998545	1.20122	1.08593
CCNY	137.553	135.062	123.333	139.735	0.981891	1.0346	0.913158
CCNYL1	328.993	329.71	379.034	37.0176	1.00218	0.112273	1.1496
CCP110	11.3267	11.2826	10.0416	22.2751	0.996107	1.97429	0.890008
CCPG1	119.469	114.724	108.607	352.861	0.960283	3.07574	0.946681
CCR1	0.183672	0.795479	0.335687	0.001	4.33098	0.0012571	0.421994
CCR10	1.2797	2.06665	1.00506	1.60345	1.61495	0.775869	0.486323
CCR6	1.2797	1.58996	1.84178	0.481735	1.24245	0.302986	1.15838
CCR7	0.731688	0.318792	0.001	0.32149	0.435694	1.00846	0.00313684
CCS	20.6429	20.6575	18.2414	11.5387	1.00071	0.558572	0.88304
CCSAP	13.3361	12.3949	12.0497	10.5772	0.929425	0.853351	0.97215
CCSER2	65.2149	63.7182	68.2771	120.185	0.97705	1.8862	1.07155
CCT2	220.851	239.616	249.008	190.372	1.08497	0.794488	1.0392
CCT3	185.048	180.03	188.597	148.228	0.972883	0.823352	1.04759
CCT4	150.705	161.121	149.271	160.406	1.06912	0.995562	0.926453
CCT5	236.561	241.523	258.881	231.555	1.02098	0.958729	1.07187
CCT6A	201.854	192.742	202.152	283.795	0.954858	1.47241	1.04882
CCT6B	2.55841	2.22554	2.17646	2.08419	0.869892	0.936487	0.977947
CCT7	145.408	147.456	134.545	138.613	1.01408	0.94003	0.912442
CCT8	206.968	220.707	220.058	203.512	1.06638	0.922091	0.997059
CCZ1	53.5239	61.8115	67.7751	58.4905	1.15484	0.946272	1.09648
CCZ1B	63.3882	71.1863	73.6321	59.452	1.12302	0.835161	1.03436
CD101	0.183672	0.318792	0.001	0.802226	1.73566	2.51646	0.00313684
CD109	40.1888	36.0703	37.1512	57.0483	0.897521	1.58159	1.02997
CD14	11.5093	12.0771	10.0416	42.466	1.04933	3.51624	0.831458
CD151	412.657	349.254	357.781	279.949	0.846354	0.801563	1.02441
CD160	0.001	0.318792	0.168343	0.001	318.792	0.00313684	0.528065
CD163	0.001	0.477687	0.168343	0.001	477.687	0.00209342	0.352413
CD163L1	0.183672	0.477687	0.335687	0.161245	2.60076	0.337554	0.702734
CD164	148.148	179.712	158.643	254.791	1.21306	1.41777	0.882762
CD177	0.366344	0.318792	0.50303	0.001	0.870199	0.00313684	1.57793
CD1D	8.95193	8.89916	7.19677	8.1735	0.994105	0.918457	0.808702
CD200	223.226	275.05	289.84	122.909	1.23216	0.446861	1.05377
CD200R1L	0.366344	0.001	0.001	0.32149	0.00272967	321.49	1
CD22	0.549016	0.001	0.168343	0.001	0.00182144	1	168.343
CD226	1.09703	0.954375	0.50303	1.28296	0.869963	1.34429	0.527078
CD24	31.0552	26.8544	26.6086	8.97473	0.864731	0.3342	0.990847
CD244	2.37574	0.954375	2.34381	0.641981	0.401717	0.672672	2.45586
CD248	11.8747	6.51573	9.37223	2.40468	0.548707	0.369058	1.4384
CD274	1.82772	3.97339	3.51521	2.56492	2.17396	0.645524	0.884688
CD276	73.4352	80.879	80.1585	84.6104	1.10137	1.04614	0.991092
CD28	0.001	0.795479	0.168343	0.001	795.479	0.0012571	0.211625
CD2AP	85.1262	93.1139	96.5581	104.962	1.09383	1.12724	1.03699
CD2BP2	60.8308	60.0636	57.7345	52.5614	0.987388	0.875096	0.961223
CD300LF	0.001	0.318792	0.001	0.001	318.792	0.00313684	0.00313684
CD300LG	2.92375	2.22554	2.17646	0.802226	0.761194	0.360464	0.977947
CD302	13.5187	15.7317	11.5477	9.9362	1.1637	0.631604	0.73404
CD320	20.0949	20.6575	16.7353	20.5124	1.028	0.992976	0.810132
CD36	0.549016	1.90775	1.00506	0.32149	3.47485	0.168518	0.52683
CD37	0.001	0.795479	0.168343	0.161245	795.479	0.202702	0.211625
CD38	6.39452	6.03904	5.35599	8.01326	0.944409	1.32691	0.886894
CD3D	0.366344	0.159896	0.168343	0.641981	0.436464	4.01499	1.05283
CD3EAP	11.8747	14.1427	12.0497	7.85301	1.19099	0.55527	0.852008
CD4	0.001	0.318792	0.001	0.001	318.792	0.00313684	0.00313684
CD40	13.8841	15.255	11.8824	12.1796	1.09874	0.798401	0.778918
CD44	373.383	375.154	361.463	361.194	1.00474	0.962789	0.963506
CD46	187.422	199.097	201.65	222.902	1.06229	1.11956	1.01282
CD47	88.9623	96.6096	92.5419	95.5071	1.08596	0.988588	0.957895
CD48	0.001	0.318792	0.168343	0.161245	318.792	0.5058	0.528065
CD52	1.09703	6.83352	4.68661	3.04566	6.22911	0.445694	0.685827
CD53	0.366344	1.58996	0.50303	0.32149	4.34007	0.2022	0.316379
CD55	65.9456	68.9618	67.1057	255.111	1.04574	3.69931	0.973085
CD58	23.2003	28.6022	25.1025	33.0115	1.23284	1.15416	0.877642
CD59	522.443	536.274	521.778	544.033	1.02647	1.01447	0.972969
CD63	1173.49	1149.61	1085.56	1502.62	0.97965	1.30707	0.944286
CD68	11.144	10.3292	10.711	11.8591	0.926884	1.14811	1.03696
CD7	2.92375	4.60898	3.01318	11.6989	1.57639	2.53828	0.653763
CD74	4.20246	9.37585	4.68661	4.00713	2.23104	0.427388	0.49986
CD79A	0.001	0.318792	0.001	0.481735	318.792	1.51113	0.00313684
CD81	473.487	433.787	456.012	364.879	0.916154	0.841148	1.05123
CD82	157.282	154.607	143.247	118.262	0.982992	0.76492	0.926523
CD83	2.74108	4.13229	4.68661	1.44321	1.50754	0.349252	1.13414
CD84	0.731688	1.58996	1.84178	0.962471	2.173	0.605343	1.15838
CD86	0.549016	1.11327	0.50303	0.161245	2.02776	0.144839	0.451849
CD9	80.194	106.302	92.3745	100.475	1.32556	0.945184	0.868982
CD96	0.366344	0.159896	0.50303	0.802226	0.436464	5.01717	3.14598
CD99	329.907	332.252	304.399	273.539	1.00711	0.823288	0.916169
CD99L2	58.8214	54.82	56.3957	38.2996	0.931974	0.698643	1.02874
CDA	3.47177	2.38444	1.50709	3.36615	0.686808	1.41172	0.632052
CDADC1	8.76926	9.05806	9.20489	12.8206	1.03293	1.41538	1.01621
CDAN1	8.03857	5.24456	4.68661	3.2059	0.652424	0.611281	0.893614
CDC123	69.051	75.7943	79.8238	78.2006	1.09766	1.03175	1.05316
CDC14A	2.19306	2.54333	2.51115	2.24443	1.15972	0.882477	0.987347
CDC14B	37.9968	37.1826	42.6736	26.121	0.978572	0.702506	1.14768
CDC16	69.2337	69.4385	68.6118	51.4397	1.00296	0.740795	0.988095
CDC20	2.01039	2.22554	2.00912	0.001	1.10702	0.000449329	0.902756
CDC23	40.7369	41.6317	37.4859	31.5693	1.02197	0.7583	0.900417
CDC25A	2.01039	3.17892	1.67443	4.80835	1.58125	1.51257	0.526729
CDC25B	33.6127	39.2483	36.1472	68.2654	1.16766	1.73932	0.920988
CDC25C	0.549016	0.636583	0.837717	0.802226	1.1595	1.26021	1.31596
CDC26	16.9895	16.3673	17.2374	22.4353	0.963377	1.37074	1.05316
CDC27	120.382	120.285	119.652	108.807	0.999194	0.904577	0.994737
CDC34	27.2191	32.4157	31.7962	49.5168	1.19092	1.52756	0.980889
CDC37	265.789	249.785	268.922	207.038	0.939787	0.828865	1.07661
CDC37L1	23.7484	23.8354	24.0984	27.5632	1.00366	1.1564	1.01103
CDC37L1-DT	0.91436	1.58996	1.1724	0.641981	1.73888	0.403772	0.737377
CDC40	55.5333	62.6059	56.061	64.9003	1.12736	1.03665	0.895459
CDC42	385.256	399.465	380.875	221.62	1.03688	0.554792	0.953463
CDC42BPA	104.672	112.658	111.619	143.1	1.0763	1.27022	0.990777
CDC42BPB	134.63	121.238	124.337	129.96	0.900527	1.07194	1.02556
CDC42BPG	0.366344	0.318792	0.50303	1.12272	0.870199	3.52179	1.57793
CDC42EP1	89.8756	75.9532	77.3136	50.7987	0.845093	0.668816	1.01791
CDC42EP2	20.2776	37.5004	37.9879	8.81448	1.84935	0.23505	1.013
CDC42EP3	160.752	223.885	233.947	95.3469	1.39274	0.425874	1.04494
CDC42EP4	32.882	38.4538	26.6086	31.2488	1.16945	0.812632	0.691963
CDC42EP5	4.01978	4.29119	4.18458	3.52639	1.06752	0.821774	0.975156
CDC42SE1	102.297	131.249	117.978	109.769	1.28302	0.836342	0.898887
CDC42SE2	35.622	39.8838	43.5103	54.9651	1.11964	1.37813	1.09093
CDC45	1.2797	1.27217	1.00506	3.2059	0.994116	2.52002	0.790036
CDC5L	63.0228	65.625	65.5996	81.2453	1.04129	1.23802	0.999613
CDC6	4.38513	3.8145	4.85396	2.72517	0.869872	0.714424	1.2725
CDC7	1.64505	1.27217	1.50709	2.24443	0.773332	1.76425	1.18466
CDC73	108.508	122.192	109.109	87.0141	1.12611	0.71211	0.892931
CDCA2	11.8747	12.3949	10.3763	19.0702	1.04381	1.53855	0.837143
CDCA3	0.549016	1.58996	1.67443	1.28296	2.89602	0.806913	1.05313
CDCA4	12.0574	18.4329	14.0578	12.0194	1.52876	0.652062	0.762647
CDCA5	1.2797	0.636583	1.33975	0.32149	0.497447	0.505024	2.1046
CDCA7	0.731688	0.318792	0.335687	0.001	0.435694	0.00313684	1.053
CDCA7L	32.882	28.6022	29.4534	23.2365	0.869844	0.812403	1.02976
CDCA8	5.29849	4.45008	4.18458	0.962471	0.839877	0.216282	0.940338
CDCP1	55.3506	71.5041	68.9465	119.384	1.29184	1.66961	0.964231
CDH1	2.01039	3.6556	1.1724	0.962471	1.81835	0.263287	0.320713
CDH10	0.366344	0.001	0.168343	0.001	0.00272967	1	168.343
CDH11	447.913	429.655	423.212	370.007	0.959238	0.861172	0.985004
CDH13	15.5281	12.8716	12.5518	56.0868	0.828923	4.35741	0.975155
CDH15	2.74108	1.43106	2.34381	0.802226	0.522079	0.560582	1.63781
CDH2	397.313	415.513	406.645	499.165	1.04581	1.20132	0.978658
CDH20	20.4603	17.9562	18.4088	2.88541	0.877612	0.160692	1.02521
CDH23	0.183672	0.318792	0.168343	0.001	1.73566	0.00313684	0.528065
CDH24	0.183672	0.636583	0.670374	0.161245	3.46587	0.253298	1.05308
CDH3	1.46238	1.90775	2.00912	0.641981	1.30455	0.336512	1.05314
CDH4	22.287	25.901	24.6005	15.2243	1.16216	0.587788	0.94979
CDH5	0.183672	0.477687	0.001	0.001	2.60076	0.00209342	0.00209342
CDH6	18.8162	15.8906	19.2455	1.92394	0.844517	0.121074	1.21112
CDHR4	0.366344	0.001	0.001	0.001	0.00272967	1	1
CDIP1	35.622	31.9391	33.8044	32.691	0.896612	1.02354	1.0584
CDIPT	117.642	111.546	113.627	123.71	0.948182	1.10905	1.01866
CDK1	8.03857	7.15131	5.85802	1.28296	0.889625	0.179402	0.819153
CDK10	22.287	17.7973	19.9149	15.5448	0.798551	0.873436	1.11898
CDK11A	45.3037	45.6041	55.057	71.4703	1.00663	1.56719	1.20728
CDK11B	71.2431	65.3072	78.9871	97.5903	0.916681	1.49433	1.20947
CDK12	55.3506	56.8857	67.273	56.7278	1.02773	0.997224	1.1826
CDK13	34.8914	41.4728	38.49	69.8679	1.18863	1.68467	0.928078
CDK14	180.846	173.833	166.842	144.061	0.961221	0.828732	0.959783
CDK15	0.366344	0.001	0.001	0.641981	0.00272967	641.981	1
CDK16	65.5803	60.3814	67.1057	66.5027	0.920725	1.10138	1.11136
CDK17	44.7556	52.5955	49.5346	65.0605	1.17517	1.237	0.941803
CDK18	6.21185	6.35683	5.52333	4.32762	1.02334	0.680783	0.868881
CDK19	33.43	27.49	29.4534	50.959	0.822315	1.85373	1.07142
CDK2	20.4603	21.293	24.4331	23.557	1.0407	1.10633	1.14747
CDK20	5.29849	5.56235	4.51927	6.7313	1.0498	1.21015	0.812475
CDK2AP1	262.135	256.618	255.702	199.827	0.978954	0.778694	0.99643
CDK2AP2	31.6033	27.49	23.7638	38.6201	0.869846	1.40488	0.864453
CDK3	4.5678	5.08567	3.01318	6.7313	1.11337	1.32358	0.592484
CDK4	66.1283	62.9237	64.9302	111.852	0.95154	1.77758	1.03189
CDK5	15.5281	15.8906	15.3966	21.3136	1.02334	1.34127	0.968912
CDK5R1	6.75986	10.8059	11.213	7.69277	1.59854	0.711905	1.03767
CDK5R2	3.10642	2.70223	2.51115	1.60345	0.869886	0.59338	0.929288
CDK5RAP1	13.5187	8.58137	10.711	13.3013	0.634778	1.55002	1.24817
CDK5RAP2	79.098	78.1777	75.4729	45.3504	0.988365	0.580094	0.965402
CDK5RAP3	21.739	19.7041	19.2455	17.1472	0.906394	0.870235	0.976726
CDK6	177.01	191.629	191.944	108.166	1.08259	0.564455	1.00164
CDK7	20.8256	25.2654	24.9352	26.7619	1.21319	1.05923	0.986931
CDK8	16.0761	17.9562	12.0497	24.9992	1.11695	1.39223	0.671061
CDK9	3.83711	5.40346	3.68255	7.21203	1.40821	1.33471	0.681517
CDKAL1	7.12521	8.58137	6.86208	7.05179	1.20437	0.821756	0.799649
CDKL1	0.001	0.318792	0.50303	0.481735	318.792	1.51113	1.57793
CDKL2	9.1346	8.74027	6.86208	21.3136	0.956831	2.43855	0.785111
CDKL3	3.47177	2.38444	1.1724	8.49399	0.686808	3.56226	0.491688
CDKL5	13.1534	17.4795	21.0863	14.4231	1.3289	0.825144	1.20634
CDKN1A	329.541	321.447	332.68	606.208	0.975439	1.88587	1.03495
CDKN1B	24.6617	20.1808	24.7678	49.3565	0.818305	2.44572	1.2273
CDKN1C	82.7514	76.4299	75.4729	64.2593	0.923609	0.840761	0.987479
CDKN2A	73.0698	63.2415	64.9302	78.8416	0.865494	1.24668	1.0267
CDKN2AIP	15.3455	16.2084	12.0497	20.8329	1.05623	1.28532	0.743423
CDKN2AIPNL	9.1346	8.26358	6.1927	10.7374	0.904646	1.29936	0.749397
CDKN2B	92.433	100.9	86.3502	123.39	1.0916	1.22289	0.8558
CDKN2C	5.11582	5.08567	2.34381	3.84688	0.994107	0.756416	0.460866
CDKN2D	25.9404	27.3311	30.2902	31.2488	1.05361	1.14334	1.10827
CDKN3	7.8559	6.19794	5.85802	3.04566	0.788954	0.491399	0.945156
CDNF	0.366344	0.159896	0.335687	0.001	0.436464	0.00625407	2.09941
CDON	17.3548	17.7973	13.2211	9.13497	1.0255	0.513278	0.742871
CDPF1	4.5678	5.08567	4.51927	5.44934	1.11337	1.07151	0.888628
CDR2L	57.1773	57.2035	60.412	66.9835	1.00046	1.17097	1.05609
CDRT1	0.366344	0.318792	0.335687	2.40468	0.870199	7.5431	1.053
CDRT4	10.7786	12.8716	12.5518	19.8714	1.19418	1.54382	0.975155
CDS1	27.5845	27.1722	29.4534	35.0947	0.985053	1.29157	1.08395
CDS2	33.43	36.0703	32.1309	43.9082	1.07898	1.2173	0.890785
CDT1	1.2797	0.636583	2.00912	0.962471	0.497447	1.51193	3.1561
CDV3	309.265	360.059	377.193	340.842	1.16424	0.946628	1.04759
CDYL	44.2076	47.3519	47.8612	85.7322	1.07113	1.81053	1.01076
CDYL2	16.9895	13.0305	12.5518	26.121	0.766974	2.0046	0.963263
CEACAM1	3.10642	2.54333	2.00912	1.44321	0.818733	0.567449	0.789956
CEACAM19	2.92375	2.86112	2.34381	6.57105	0.978579	2.29667	0.819193
CEACAM5	0.183672	0.954375	0.001	0.001	5.19608	0.00104781	0.00104781
CEACAM6	1.46238	7.31021	0.001	0.161245	4.99884	0.0220575	0.000136795
CEBPA	0.183672	0.636583	0.335687	1.28296	3.46587	2.01539	0.527326
CEBPB	296.843	403.914	414.678	348.534	1.3607	0.862892	1.02665
CEBPD	203.315	211.332	200.646	226.107	1.03943	1.06991	0.949435
CEBPG	9.49995	12.3949	13.3885	51.5999	1.30473	4.16299	1.08016
CEBPZ	67.0416	76.4299	90.0317	105.603	1.14004	1.3817	1.17796
CEBPZOS	52.7932	52.4366	53.0488	72.7523	0.993245	1.38743	1.01168
CEL	0.366344	0.001	0.335687	0.001	0.00272967	1	335.687
CELF1	212.997	251.851	238.298	320.171	1.18242	1.27127	0.946186
CELF2	194.181	178.759	187.426	147.747	0.920579	0.826515	1.04848
CELF5	0.366344	1.11327	0.50303	1.12272	3.03887	1.00849	0.451849
CELF6	0.549016	0.795479	0.168343	4.16737	1.44892	5.23882	0.211625
CELSR1	0.731688	1.58996	0.670374	1.44321	2.173	0.907702	0.421629
CELSR2	3.83711	3.33781	4.18458	8.81448	0.869876	2.6408	1.25369
CELSR3	0.91436	0.477687	0.335687	2.88541	0.522428	6.04038	0.702734
CEMIP	20.6429	20.6575	22.0903	16.0255	1.00071	0.775772	1.06936
CEMIP2	78.7326	88.8237	85.6808	38.9406	1.12817	0.438403	0.964616
CENPA	0.731688	0.954375	0.168343	0.802226	1.30435	0.840577	0.176391
CENPB	52.6105	44.4918	51.2081	68.7462	0.845683	1.54514	1.15096
CENPBD1	11.144	13.8249	10.8783	21.6341	1.24057	1.56486	0.786863
CENPC	30.1419	31.4624	29.9555	26.7619	1.04381	0.850599	0.952105
CENPE	13.7014	14.6194	14.7272	7.21203	1.067	0.493319	1.00737
CENPF	16.2588	16.844	15.3966	39.902	1.03599	2.36891	0.91407
CENPH	0.91436	1.27217	1.1724	1.12272	1.39132	0.882524	0.921575
CENPI	0.731688	1.74885	1.50709	0.161245	2.39016	0.0922006	0.861761
CENPJ	9.31727	12.0771	10.711	4.64811	1.29621	0.38487	0.886885
CENPK	3.10642	3.02002	4.18458	3.84688	0.972187	1.27379	1.38561
CENPL	0.731688	0.954375	1.00506	2.56492	1.30435	2.68754	1.05311
CENPM	0.91436	0.954375	0.837717	0.001	1.04376	0.00104781	0.877765
CENPN	2.19306	6.19794	5.52333	3.2059	2.82616	0.517253	0.891156
CENPO	4.5678	3.6556	3.18052	0.962471	0.800298	0.263287	0.87004
CENPP	2.92375	2.70223	3.34787	2.72517	0.924234	1.00849	1.23893
CENPQ	6.21185	4.29119	5.0213	5.12885	0.690807	1.1952	1.17014
CENPS	18.9989	17.3206	16.7353	14.4231	0.911663	0.832714	0.966208
CENPS-CORT	12.24	12.5538	8.8702	12.8206	1.02564	1.02125	0.706575
CENPT	8.22124	9.85254	10.5436	5.12885	1.19843	0.520561	1.07014
CENPU	2.37574	2.06665	2.67849	0.641981	0.869897	0.310638	1.29605
CENPV	33.2473	43.2207	36.6492	17.9485	1.29998	0.415276	0.847955
CENPW	6.94254	6.99241	5.35599	3.36615	1.00718	0.481401	0.765972
CENPX	35.8047	35.117	37.9879	26.121	0.980793	0.743828	1.08175
CEP104	44.025	44.9685	48.5306	71.3101	1.02143	1.58578	1.07921
CEP112	28.3152	29.3967	31.1269	27.4029	1.0382	0.932176	1.05886
CEP120	26.8538	25.1065	25.2698	41.6647	0.934933	1.65952	1.0065
CEP126	2.55841	3.49671	4.51927	4.48786	1.36675	1.28345	1.29243
CEP128	1.2797	1.90775	1.67443	1.12272	1.49078	0.588505	0.877699
CEP131	2.74108	2.86112	3.01318	3.04566	1.04379	1.0645	1.05315
CEP135	26.1231	23.8354	25.9392	28.6849	0.912426	1.20346	1.08826
CEP152	9.86529	5.24456	7.86614	15.064	0.531617	2.87231	1.49987
CEP162	14.7974	10.8059	15.0619	16.8267	0.730257	1.55718	1.39386
CEP164	26.1231	25.5832	26.2739	31.8898	0.979332	1.24651	1.027
CEP170	95.9038	99.9465	97.5622	91.0203	1.04215	0.91069	0.976144
CEP170B	84.5781	80.7201	89.3624	87.8153	0.954385	1.0879	1.10707
CEP19	8.95193	7.31021	8.8702	14.5833	0.816607	1.99492	1.2134
CEP192	12.24	12.7127	12.3844	8.97473	1.03862	0.705966	0.974175
CEP250	16.0761	16.0495	14.2252	20.9931	0.998345	1.30802	0.886333
CEP290	90.0583	91.0483	98.9009	66.5027	1.01099	0.730411	1.08625
CEP295	14.7974	15.255	15.7313	15.8653	1.03092	1.04001	1.03122
CEP295NL	7.67323	9.05806	7.86614	7.69277	1.18048	0.849273	0.868413
CEP350	126.775	131.09	132.37	237.965	1.03404	1.81528	1.00976
CEP41	46.3997	43.2207	44.5143	31.7295	0.931487	0.734127	1.02993
CEP44	17.1722	15.8906	16.066	24.6788	0.925368	1.55304	1.01104
CEP55	4.5678	5.40346	4.01724	0.641981	1.18295	0.118809	0.743457
CEP57	38.1795	40.0427	35.9798	95.8276	1.0488	2.39314	0.898536
CEP57L1	8.58659	8.74027	10.5436	10.2567	1.0179	1.1735	1.20632
CEP63	29.0459	34.6403	40.3308	42.1455	1.19261	1.21666	1.16427
CEP68	14.4321	15.8906	12.7191	11.8591	1.10106	0.746297	0.800417
CEP70	27.7671	23.6765	21.2536	28.8451	0.852682	1.2183	0.897666
CEP72	1.46238	1.74885	1.50709	1.44321	1.19589	0.825234	0.861761
CEP76	4.01978	5.24456	6.86208	7.05179	1.30469	1.34459	1.30842
CEP78	21.0083	25.1065	26.6086	23.8775	1.19508	0.951049	1.05983
CEP83	9.68262	9.21696	10.711	9.77595	0.951908	1.06065	1.1621
CEP85	3.10642	3.49671	3.51521	5.93007	1.12564	1.6959	1.00529
[truncated: 11,942 more rows]

## Sheet: Table S2
Table S2: Genes induced by LPA (>2-fold) and LPA induction inhibited by Ro or H2L (>50%).
Gene	solvent (CPM)	LPA (CPM)	LPA+H2L (CPM)	LPA+Ro (CPM)	FC LPA	Ratio LPA ± Ro	Ratio LPA ± H2L	Ro sensitive	H2L sensitive
AGR2	0.731688	4.92677	1.00506	0.481735	6.73343	0.0977791	0.204	YES	YES
ANKRD1	4.20246	13.1894	10.3763	0.32149	3.1385	0.0243749	0.786715	YES	no
ANO7	1.82772	4.60898	2.84584	3.2059	2.52171	0.695577	0.617455	no	YES
ATP8B1	1.46238	4.13229	2.51115	0.32149	2.82573	0.0777995	0.60769	YES	YES
B3GALT5	0.549016	2.06665	0.001	0.001	3.76428	0.000483875	0.000483875	YES	YES
BEND5	0.549016	2.06665	1.00506	1.12272	3.76428	0.543256	0.486323	YES	YES
BMP2	37.8141	81.6734	71.4566	45.9914	2.15987	0.563114	0.874907	YES	no
CAMK2A	0.549016	2.54333	2.00912	0.641981	4.63252	0.252417	0.789956	YES	no
CCDC85B	1.46238	3.49671	1.84178	0.802226	2.39111	0.229423	0.526718	YES	YES
CCL2	137.918	284.107	306.574	24.6788	2.05997	0.0868645	1.07908	YES	no
CCL20	2.19306	9.69364	12.0497	4.80835	4.42014	0.496031	1.24305	YES	no
CCN2	270.173	677.056	600.764	41.6647	2.50601	0.061538	0.887318	YES	no
CD274	1.82772	3.97339	3.51521	2.56492	2.17396	0.645524	0.884688	YES	no
CD52	1.09703	6.83352	4.68661	3.04566	6.22911	0.445694	0.685827	YES	no
CD74	4.20246	9.37585	4.68661	4.00713	2.23104	0.427388	0.49986	YES	YES
CEACAM6	1.46238	7.31021	0.001	0.161245	4.99884	0.0220575	0.000136795	YES	YES
CENPN	2.19306	6.19794	5.52333	3.2059	2.82616	0.517253	0.891156	YES	no
CHIT1	2.37574	7.78689	5.52333	2.56492	3.27767	0.32939	0.709311	YES	no
CLCF1	12.0574	27.6489	28.6167	10.2567	2.29311	0.370962	1.035	YES	no
CORO1A	1.09703	2.70223	2.34381	0.32149	2.46322	0.118972	0.867361	YES	no
CORO6	0.91436	2.06665	1.33975	0.481735	2.26021	0.233099	0.648271	YES	YES
CPEB3	2.55841	5.72125	3.01318	7.37228	2.23625	1.28858	0.526665	no	YES
CRTC2	1.46238	3.02002	1.84178	3.52639	2.06514	1.16767	0.609857	no	YES
CTSS	2.55841	10.647	5.85802	4.48786	4.16157	0.421514	0.550204	YES	YES
CYBB	0.549016	3.97339	2.34381	1.44321	7.23729	0.363219	0.589877	YES	YES
DCPS	2.92375	6.35683	5.52333	2.40468	2.1742	0.378283	0.868881	YES	no
DENND3	1.82772	3.97339	4.01724	1.60345	2.17396	0.403547	1.01104	YES	no
DHRS11	1.2797	3.49671	3.01318	1.12272	2.73245	0.321079	0.861719	YES	no
DOCK4	2.37574	4.92677	2.67849	1.92394	2.07378	0.390507	0.54366	YES	YES
DUSP2	4.01978	13.666	8.70286	2.40468	3.39969	0.175961	0.636826	YES	YES
DUSP5	21.5563	73.0931	52.3795	41.184	3.3908	0.563446	0.716613	YES	no
DUSP8	3.83711	13.5071	11.213	4.80835	3.52012	0.355987	0.830156	YES	no
EDN2	1.64505	6.67462	5.85802	0.161245	4.0574	0.0241579	0.877656	YES	no
EFNB3	2.37574	4.76787	3.51521	1.7637	2.0069	0.369914	0.737271	YES	no
EGR3	1.46238	40.9961	30.1228	1.28296	28.0338	0.0312947	0.734772	YES	no
ELF3	0.731688	3.02002	0.670374	0.161245	4.12747	0.053392	0.221977	YES	YES
EMILIN1	2.37574	6.35683	4.18458	5.93007	2.67573	0.932866	0.658281	no	YES
EPCAM	1.64505	5.88014	0.50303	0.802226	3.57444	0.13643	0.0855473	YES	YES
EPHA2	26.1231	54.9789	41.8368	17.1472	2.10461	0.311887	0.760961	YES	no
EPPK1	2.19306	4.92677	4.01724	0.161245	2.24653	0.0327283	0.81539	YES	no
EREG	0.549016	2.06665	0.837717	10.7374	3.76428	5.19556	0.40535	no	YES
ETS1	51.3318	106.779	105.762	36.3767	2.08017	0.340673	0.990476	YES	no
F3	94.2598	269.965	278.962	32.2103	2.86405	0.119313	1.03333	YES	no
FABP4	0.91436	3.8145	3.18052	0.802226	4.17177	0.21031	0.833797	YES	no
FAM102B	1.09703	2.86112	1.84178	2.08419	2.60806	0.728452	0.643727	no	YES
FAM110C	8.76926	21.6108	18.4088	3.36615	2.46438	0.155762	0.851833	YES	no
FAM84B	5.48116	12.236	8.8702	6.89154	2.23237	0.563218	0.724926	YES	no
FBP1	2.37574	7.31021	3.68255	2.40468	3.07702	0.328948	0.503754	YES	YES
FCER1G	0.91436	3.02002	2.34381	1.7637	3.30288	0.584003	0.776091	YES	no
FGF5	10.596	29.5556	30.7922	3.84688	2.78932	0.130157	1.04184	YES	no
FILIP1	2.19306	7.4691	6.1927	0.641981	3.40579	0.0859516	0.829109	YES	no
FOSB	2.01039	33.3691	31.1269	2.24443	16.5983	0.0672607	0.932806	YES	no
FOXC2	1.46238	6.67462	6.86208	0.802226	4.56422	0.120191	1.02809	YES	no
FSD1	1.64505	3.6556	1.33975	4.48786	2.22218	1.22767	0.366493	no	YES
GADD45A	71.7911	169.543	170.357	78.5211	2.36162	0.463134	1.0048	YES	no
GASAL1	2.01039	5.24456	4.35193	1.7637	2.60873	0.336291	0.829799	YES	no
GNAL	2.37574	5.40346	3.01318	5.12885	2.27443	0.949179	0.557639	no	YES
GRASP	1.2797	3.33781	2.67849	1.7637	2.60828	0.5284	0.802469	YES	no
GRIK2	1.46238	3.17892	3.01318	1.7637	2.1738	0.554811	0.947863	YES	no
HBEGF	31.0552	99.6287	95.7214	15.705	3.20812	0.157635	0.960781	YES	no
HLA-DMB	0.366344	2.06665	0.670374	0.32149	5.64128	0.155561	0.324377	YES	YES
HLA-DRA	0.549016	4.92677	4.01724	0.802226	8.97382	0.16283	0.81539	YES	no
HPD	1.2797	3.49671	1.84178	0.32149	2.73245	0.0919407	0.526718	YES	YES
ICAM4	0.91436	3.6556	5.0213	2.08419	3.99799	0.570136	1.37359	YES	no
IFNE	1.09703	5.24456	2.67849	2.40468	4.78069	0.458509	0.510718	YES	YES
IGSF6	0.183672	3.33781	1.67443	1.12272	18.1727	0.336364	0.501655	YES	YES
IL11	4.20246	12.3949	11.3803	4.80835	2.94944	0.38793	0.918144	YES	no
IL1RN	2.01039	6.35683	4.01724	4.64811	3.16199	0.731199	0.631956	no	YES
IL6	6.94254	23.0409	17.7394	12.1796	3.3188	0.528608	0.769909	YES	no
IL6R	2.19306	6.19794	6.69474	1.7637	2.82616	0.284562	1.08016	YES	no
ITGAX	1.2797	3.17892	2.00912	1.60345	2.48411	0.504401	0.632013	YES	YES
ITGB2	1.64505	11.2826	7.6988	3.04566	6.85851	0.269943	0.68236	YES	no
ITGB4	1.09703	2.86112	2.67849	1.60345	2.60806	0.560427	0.936168	YES	no
KIAA0040	0.91436	2.54333	1.1724	0.481735	2.78154	0.189411	0.46097	YES	YES
KIF18B	0.91436	2.70223	2.84584	0.161245	2.95532	0.0596711	1.05314	YES	no
KLF10	41.1022	112.658	97.2275	44.8696	2.74092	0.398282	0.863032	YES	no
KTI12	5.66383	12.8716	7.53145	8.1735	2.2726	0.635003	0.585122	YES	YES
LAPTM5	0.183672	3.49671	2.51115	0.481735	19.0378	0.137768	0.718146	YES	no
LFNG	4.01978	10.9648	10.0416	0.161245	2.72771	0.0147057	0.915803	YES	no
LGALS2	0.91436	2.38444	1.67443	0.001	2.60777	0.000419386	0.702232	YES	no
LGALS9	0.731688	3.17892	1.1724	1.92394	4.34464	0.605218	0.368804	YES	YES
LIF	10.7786	72.6164	57.2324	6.57105	6.73709	0.0904899	0.788147	YES	no
LPL	1.09703	6.35683	3.8499	1.92394	5.79458	0.302657	0.605632	YES	YES
LY6D	0.183672	2.22554	0.001	0.001	12.1169	0.000449329	0.000449329	YES	YES
LYZ	0.91436	5.40346	4.18458	1.28296	5.90955	0.237433	0.774426	YES	no
MALL	2.55841	5.72125	1.33975	0.481735	2.23625	0.084201	0.234171	YES	YES
MAN1C1	0.91436	2.22554	0.670374	0.962471	2.43399	0.432466	0.301219	YES	YES
MMP7	0.731688	2.06665	0.168343	0.001	2.8245	0.000483875	0.0814569	YES	YES
MMP9	1.2797	4.92677	3.34787	1.28296	3.84994	0.260406	0.679526	YES	no
MYO5C	1.46238	3.6556	1.84178	1.44321	2.49976	0.394794	0.503824	YES	YES
NCF2	1.09703	3.6556	2.00912	2.88541	3.33227	0.789312	0.549601	no	YES
NEDD9	6.94254	14.1427	11.5477	1.60345	2.03711	0.113377	0.816513	YES	no
NR4A1	2.92375	41.3139	35.1431	10.5772	14.1304	0.25602	0.850636	YES	no
NR4A3	4.75047	29.5556	39.6614	14.1026	6.22162	0.477155	1.34193	YES	no
OXTR	1.82772	4.76787	5.52333	0.32149	2.60864	0.0674284	1.15845	YES	no
PCDH1	1.2797	3.17892	1.67443	5.12885	2.48411	1.61339	0.526729	no	YES
PGBD2	1.46238	3.33781	2.00912	2.56492	2.28245	0.768444	0.601928	no	YES
PKP3	1.82772	3.6556	2.51115	1.44321	2.00009	0.394794	0.686932	YES	no
PLCL2	1.64505	3.33781	2.17646	2.24443	2.029	0.672426	0.652062	no	YES
PLEK	1.09703	3.17892	1.50709	0.481735	2.89775	0.15154	0.474089	YES	YES
PLEKHH1	1.64505	3.6556	3.01318	0.802226	2.22218	0.219451	0.824264	YES	no
PLEKHH3	4.5678	10.4881	6.69474	13.6218	2.29609	1.29879	0.638318	no	YES
PSCA	0.549016	3.02002	0.001	0.161245	5.50079	0.053392	0.000331124	YES	YES
RAD51	2.01039	4.45008	2.51115	0.32149	2.21354	0.0722436	0.564293	YES	YES
RANBP17	0.91436	2.06665	1.67443	0.962471	2.26021	0.465716	0.810215	YES	no
RGS4	205.872	440.937	379.201	44.8696	2.1418	0.10176	0.859989	YES	no
RNF227	3.47177	7.628	6.1927	3.84688	2.19715	0.50431	0.811838	YES	no
S100P	0.001	3.97339	0.168343	0.481735	3973.39	0.12124	0.0423676	YES	YES
SGO1	1.46238	3.02002	1.50709	0.32149	2.06514	0.106453	0.499033	YES	YES
SH3BGR	1.09703	2.86112	1.00506	1.12272	2.60806	0.392406	0.351282	YES	YES
SHROOM3	8.03857	27.1722	23.0944	2.88541	3.38023	0.10619	0.849927	YES	no
SPC24	1.09703	2.22554	1.50709	0.161245	2.0287	0.0724521	0.677179	YES	no
SPINT1	2.01039	4.13229	2.00912	10.7374	2.05547	2.59841	0.4862	no	YES
SPN	0.183672	2.38444	0.837717	0.481735	12.9821	0.202033	0.351327	YES	YES
ST14	0.366344	2.54333	0.50303	0.32149	6.94246	0.126405	0.197784	YES	YES
TACSTD2	1.09703	5.24456	0.001	0.32149	4.78069	0.0612997	0.000190674	YES	YES
TBC1D10A	5.48116	11.7593	8.53551	3.52639	2.1454	0.299881	0.725852	YES	no
THBS1	52.7932	131.408	116.472	13.6218	2.48911	0.10366	0.886339	YES	no
TM4SF19	0.731688	3.17892	1.67443	1.28296	4.34464	0.403584	0.526729	YES	YES
TNFAIP3	68.3203	174.945	149.606	48.0745	2.56066	0.274798	0.85516	YES	no
TRIB1	13.1534	32.5746	27.78	16.8267	2.47652	0.516559	0.852812	YES	no
TUFT1	37.2661	77.2244	75.4729	15.5448	2.07224	0.201294	0.977319	YES	no
TYROBP	0.731688	5.88014	4.35193	2.08419	8.0364	0.354446	0.740107	YES	no
UCA1	0.183672	3.17892	0.335687	0.641981	17.3076	0.201949	0.105598	YES	YES
WFDC2	0.366344	2.06665	0.001	0.802226	5.64128	0.388177	0.000483875	YES	YES
WRB-SH3BGR	1.2797	3.17892	2.00912	1.44321	2.48411	0.453994	0.632013	YES	YES
ZNF48	4.75047	10.1703	6.52739	11.8591	2.1409	1.16605	0.641809	no	YES
ZNF738	2.19306	5.08567	2.67849	1.44321	2.31898	0.28378	0.526674	YES	YES

## Sheet: Table S3
Table S3: Genes repressed by LPA (>2-fold) and LPA repression inhibited by Ro or H2L (>50%).
Gene	solvent /CPM)	LPA (CPM)	LPA+H2L (CPM)	LPA+Ro (CPM)	FC LPA	Ratio LPA ± Ro	Ratio LPA ± H2L	Ro sensitive	H2L sensitive
ABTB1	4.75047	1.90775	3.18052	7.53252	0.401592	3.94838	1.66716	YES	YES
ADHFE1	2.55841	0.795479	3.51521	1.12272	0.310927	1.41138	4.41899	no	YES
ANKDD1A	2.19306	0.954375	1.33975	2.56492	0.43518	2.68754	1.4038	YES	no
ARRDC3	43.6596	12.236	17.9067	51.4397	0.280259	4.20396	1.46344	YES	no
ASB13	3.10642	1.43106	2.17646	4.32762	0.460678	3.02407	1.52087	YES	YES
CALHM2	2.92375	1.43106	3.34787	2.72517	0.48946	1.9043	2.33943	YES	YES
CCDC103	2.55841	0.954375	0.837717	1.60345	0.373034	1.6801	0.877765	YES	no
CCDC22	9.86529	4.92677	7.19677	7.69277	0.499404	1.56142	1.46075	YES	no
CD244	2.37574	0.954375	2.34381	0.641981	0.401717	0.672672	2.45586	no	YES
CU638689.4	2.01039	0.795479	0.670374	2.08419	0.395684	2.62004	0.84273	YES	no
DNAJC28	2.01039	0.477687	0.335687	1.28296	0.237609	2.68578	0.702734	YES	no
DUSP10	3.47177	1.11327	1.84178	4.48786	0.320664	4.03124	1.65439	YES	YES
EFNA3	2.55841	0.795479	2.00912	3.2059	0.310927	4.03015	2.52567	YES	YES
F5	2.01039	0.795479	1.00506	1.92394	0.395684	2.41859	1.26347	YES	no
FAM187A	2.55841	0.954375	0.837717	1.60345	0.373034	1.6801	0.877765	YES	no
FKBPL	4.01978	1.74885	3.01318	5.60958	0.435061	3.20758	1.72295	YES	YES
FLT3LG	2.92375	1.43106	1.1724	3.2059	0.48946	2.24023	0.819253	YES	no
FLVCR2	2.37574	0.954375	2.00912	4.32762	0.401717	4.53451	2.10517	YES	YES
FRMD5	3.2891	1.27217	2.34381	4.48786	0.386784	3.52772	1.84237	YES	YES
GPR135	2.74108	0.954375	2.51115	1.60345	0.348175	1.6801	2.6312	YES	YES
HIRIP3	3.2891	1.58996	2.34381	4.32762	0.483403	2.72184	1.47413	YES	no
HOXB8	2.01039	0.954375	1.67443	1.7637	0.474721	1.84802	1.75448	YES	YES
HOXC5	2.55841	1.27217	2.17646	1.7637	0.49725	1.38637	1.71082	no	YES
HSPB2-C11orf52	4.38513	2.06665	3.18052	3.04566	0.471286	1.47372	1.53897	no	YES
JMJD7-PLA2G4B	2.92375	0.795479	0.670374	1.28296	0.272075	1.61281	0.84273	YES	no
KIAA0408	2.74108	0.795479	1.67443	2.24443	0.290206	2.82148	2.10493	YES	YES
KIFC2	11.5093	5.08567	7.6988	17.3075	0.441875	3.40319	1.51382	YES	YES
LMNTD2	2.37574	0.954375	1.50709	2.56492	0.401717	2.68754	1.57914	YES	YES
LPAR5	2.55841	1.11327	3.18052	0.161245	0.435141	0.144839	2.85692	no	YES
MAMSTR	2.01039	0.954375	1.50709	1.92394	0.474721	2.01592	1.57914	YES	YES
MAP10	2.01039	0.477687	1.33975	2.24443	0.237609	4.69854	2.80466	YES	YES
METTL18	4.01978	1.43106	2.51115	2.24443	0.356005	1.56837	1.75475	YES	YES
N4BP2L1	2.01039	0.636583	0.335687	4.00713	0.316647	6.29475	0.527326	YES	no
NEURL4	3.2891	1.43106	3.01318	4.48786	0.435092	3.13604	2.10556	YES	YES
NFKBIZ	52.7932	25.2654	23.9311	50.7987	0.478573	2.0106	0.947189	YES	no
NMNAT3	2.55841	1.27217	2.00912	1.7637	0.49725	1.38637	1.57929	no	YES
NPHP3-ACAD11	2.01039	0.636583	0.670374	1.60345	0.316647	2.51884	1.05308	YES	no
NXPH4	6.02918	2.86112	4.18458	10.0964	0.474545	3.52883	1.46257	YES	no
OSMR-AS1	2.37574	0.795479	1.67443	3.36615	0.334834	4.2316	2.10493	YES	YES
PBK	2.19306	0.954375	1.84178	0.001	0.43518	0.00104781	1.92983	no	YES
PDK4	160.935	58.1569	72.126	1433.55	0.361369	24.6497	1.2402	YES	no
PLA2G4B	2.92375	0.795479	0.670374	1.28296	0.272075	1.61281	0.84273	YES	no
PPP2R3B	2.01039	0.795479	2.00912	2.24443	0.395684	2.82148	2.52567	YES	YES
PROSER3	2.55841	1.11327	2.67849	2.08419	0.435141	1.87213	2.40597	YES	YES
PRSS53	2.19306	0.795479	2.51115	2.24443	0.362726	2.82148	3.15678	YES	YES
RAD52	3.2891	1.27217	1.33975	2.56492	0.386784	2.01618	1.05312	YES	no
RASGEF1A	2.92375	1.27217	1.67443	3.84688	0.435116	3.02387	1.3162	YES	no
RESF1	164.771	74.8409	71.624	154.958	0.454212	2.0705	0.957017	YES	no
RGS2	74.3485	30.0323	32.2983	127.075	0.40394	4.23128	1.07545	YES	no
SEMA6D	7.8559	3.8145	5.35599	15.5448	0.485559	4.07519	1.40411	YES	no
SGCG	2.01039	0.795479	2.34381	12.1796	0.395684	15.311	2.94641	YES	YES
SKIDA1	4.20246	1.11327	1.84178	3.36615	0.264909	3.02366	1.65439	YES	YES
SORBS2	2.01039	0.795479	2.17646	10.2567	0.395684	12.8937	2.73604	YES	YES
SPATA24	2.74108	1.11327	2.17646	2.56492	0.406143	2.30395	1.95502	YES	YES
TMEM198	2.74108	1.11327	1.33975	1.7637	0.406143	1.58425	1.20344	YES	no
TPPP	2.01039	0.477687	1.84178	1.28296	0.237609	2.68578	3.85562	YES	YES
TSNAX-DISC1	4.01978	1.74885	2.17646	3.04566	0.435061	1.74152	1.24451	YES	no
ZFP14	3.2891	1.58996	1.50709	4.16737	0.483403	2.62105	0.947879	YES	no
ZNF10	4.5678	2.06665	4.35193	3.52639	0.452439	1.70633	2.10579	YES	YES
ZNF311	2.74108	1.11327	1.84178	1.12272	0.406143	1.00849	1.65439	no	YES
ZNF333	6.02918	2.86112	2.34381	4.48786	0.474545	1.56857	0.819193	YES	no
ZNF41	3.2891	1.58996	1.67443	5.44934	0.483403	3.42734	1.05313	YES	no
ZNF485	2.55841	0.795479	2.34381	1.12272	0.310927	1.41138	2.94641	no	YES
ZNF589	2.55841	1.27217	2.17646	1.28296	0.49725	1.00848	1.71082	no	YES
ZNF674-AS1	2.55841	0.954375	1.84178	0.802226	0.373034	0.840577	1.92983	no	YES
ZNF681	2.19306	0.795479	2.00912	0.481735	0.362726	0.605591	2.52567	no	YES
ZNF713	2.01039	0.636583	0.670374	0.962471	0.316647	1.51193	1.05308	YES	no

## Sheet: Table S4
Table S4: Gene ontology term enrichment analysis (GO Biological Process Complete) of LPA-induced genes (Table S2).
GO biological process complete	input (total n=112)	fold Enrichment	raw p-value	FDR
regulation of cell migration (GO:0030334)	31	6.48	6.66e-17	1.04e-12
regulation of cell motility (GO:2000145)	31	6.09	3.61e-16	2.83e-12
regulation of locomotion (GO:0040012)	31	5.82	1.21e-15	4.73e-12
positive regulation of cell migration (GO:0030335)	24	8.54	1.18e-15	6.15e-12
positive regulation of cell motility (GO:2000147)	24	8.17	3.04e-15	7.94e-12
regulation of cellular component movement (GO:0051270)	31	5.64	2.72e-15	8.53e-12
positive regulation of locomotion (GO:0040017)	24	7.94	5.58e-15	1.09e-11
positive regulation of cellular component movement (GO:0051272)	24	7.98	4.99e-15	1.12e-11
regulation of cell adhesion (GO:0030155)	26	6.51	3.14e-14	5.46e-11
regulation of localization (GO:0032879)	46	3.17	1.4e-13	2.19e-10
positive regulation of cell adhesion (GO:0045785)	19	7.89	5.86e-12	7.66e-09
regulation of cell-cell adhesion (GO:0022407)	19	7.9	5.65e-12	8.05e-09
regulation of cell population proliferation (GO:0042127)	33	3.75	1.94e-11	2.34e-08
regulation of cell activation (GO:0050865)	22	5.93	2.27e-11	2.37e-08
positive regulation of cell population proliferation (GO:0008284)	25	5.06	2.2e-11	2.46e-08
regulation of response to stimulus (GO:0048583)	51	2.44	7.34e-11	7.19e-08
positive regulation of cell-cell adhesion (GO:0022409)	15	9.58	9.12e-11	7.94e-08
positive regulation of biological process (GO:0048518)	66	2.01	8.72e-11	8.04e-08
response to organic substance (GO:0010033)	41	2.89	1.08e-10	8.46e-08
positive regulation of cellular process (GO:0048522)	63	2.08	1.06e-10	8.78e-08
positive regulation of immune system process (GO:0002684)	24	4.81	1.66e-10	1.24e-07
cell chemotaxis (GO:0060326)	13	11.7	1.75e-10	1.25e-07
regulation of multicellular organismal process (GO:0051239)	40	2.86	2.75e-10	1.87e-07
response to external stimulus (GO:0009605)	38	2.97	3.17e-10	2.07e-07
positive regulation of multicellular organismal process (GO:0051240)	29	3.8	3.38e-10	2.12e-07
positive regulation of cell activation (GO:0050867)	17	7.02	4.72e-10	2.84e-07
regulation of MAPK cascade (GO:0043408)	20	5.61	5.35e-10	3.1e-07
regulation of leukocyte cell-cell adhesion (GO:1903037)	15	8.36	5.6e-10	3.14e-07
immune system process (GO:0002376)	37	2.96	6.52e-10	3.53e-07
positive regulation of metabolic process (GO:0009893)	48	2.4	9.26e-10	4.84e-07
positive regulation of response to stimulus (GO:0048584)	35	3.04	1.13e-09	5.71e-07
positive regulation of leukocyte cell-cell adhesion (GO:1903039)	13	9.89	1.23e-09	6.03e-07
regulation of developmental process (GO:0050793)	37	2.89	1.31e-09	6.24e-07
cell migration (GO:0016477)	22	4.74	1.4e-09	6.44e-07
negative regulation of biological process (GO:0048519)	58	2.07	1.67e-09	7.46e-07
positive regulation of cell death (GO:0010942)	18	5.84	2.38e-09	9.55e-07
response to bacterium (GO:0009617)	20	5.16	2.21e-09	9.62e-07
negative regulation of cellular process (GO:0048523)	55	2.14	2.36e-09	9.72e-07
cellular response to chemical stimulus (GO:0070887)	38	2.77	2.3e-09	9.74e-07
cellular response to organic substance (GO:0071310)	33	3.1	2.64e-09	1.04e-06
response to stimulus (GO:0050896)	74	1.72	3.18e-09	1.22e-06
regulation of cell death (GO:0010941)	29	3.4	4.23e-09	1.58e-06
cell motility (GO:0048870)	23	4.21	5.1e-09	1.82e-06
localization of cell (GO:0051674)	23	4.21	5.1e-09	1.86e-06
locomotion (GO:0040011)	25	3.79	7.85e-09	2.67e-06
cell surface receptor signaling pathway (GO:0007166)	33	2.96	7.75e-09	2.7e-06
regulation of immune system process (GO:0002682)	27	3.49	9.91e-09	3.3e-06
regulation of leukocyte activation (GO:0002694)	18	5.25	1.19e-08	3.89e-06
regulation of intracellular signal transduction (GO:1902531)	29	3.22	1.44e-08	4.59e-06
positive regulation of leukocyte activation (GO:0002696)	15	6.41	1.77e-08	5.54e-06
chemotaxis (GO:0006935)	16	5.84	2.02e-08	6.2e-06
taxis (GO:0042330)	16	5.79	2.24e-08	6.5e-06
positive regulation of programmed cell death (GO:0043068)	16	5.8	2.18e-08	6.58e-06
regulation of multicellular organismal development (GO:2000026)	25	3.59	2.23e-08	6.59e-06
positive regulation of gene expression (GO:0010628)	23	3.84	2.8e-08	7.97e-06
response to biotic stimulus (GO:0009607)	26	3.37	3.77e-08	1.05e-05
movement of cell or subcellular component (GO:0006928)	26	3.34	4.68e-08	1.29e-05
positive regulation of developmental process (GO:0051094)	24	3.54	5.81e-08	1.54e-05
leukocyte activation involved in immune response (GO:0002366)	10	10.63	5.81e-08	1.57e-05
antigen processing and presentation of peptide or polysaccharide antigen via MHC class II (GO:0002504)	6	33.03	6.5e-08	1.7e-05
cell activation involved in immune response (GO:0002263)	10	10.4	7.1e-08	1.82e-05
response to chemical (GO:0042221)	46	2.15	8.31e-08	2.1e-05
regulation of smooth muscle cell proliferation (GO:0048660)	9	12.3	8.55e-08	2.13e-05
leukocyte differentiation (GO:0002521)	13	6.76	9.4e-08	2.27e-05
defense response (GO:0006952)	25	3.33	9.4e-08	2.3e-05
positive regulation of macromolecule metabolic process (GO:0010604)	42	2.29	1.02e-07	2.42e-05
positive regulation of apoptotic process (GO:0043065)	15	5.57	1.05e-07	2.46e-05
regulation of anatomical structure morphogenesis (GO:0022603)	20	4.05	1.13e-07	2.6e-05
cell communication (GO:0007154)	54	1.93	1.2e-07	2.72e-05
leukocyte activation (GO:0045321)	15	5.4	1.55e-07	3.48e-05
signal transduction (GO:0007165)	51	1.99	1.68e-07	3.72e-05
regulation of programmed cell death (GO:0043067)	25	3.22	1.72e-07	3.75e-05
signaling (GO:0023052)	53	1.93	1.83e-07	3.92e-05
immune response (GO:0006955)	26	3.1	1.93e-07	4.09e-05
response to other organism (GO:0051707)	24	3.26	2.68e-07	5.6e-05
response to external biotic stimulus (GO:0043207)	24	3.25	2.78e-07	5.74e-05
positive regulation of cytokine production (GO:0001819)	14	5.56	2.94e-07	5.98e-05
regulation of lymphocyte activation (GO:0051249)	15	5.11	3.05e-07	6.13e-05
negative regulation of multicellular organismal process (GO:0051241)	20	3.76	3.59e-07	7.12e-05
cell activation (GO:0001775)	16	4.66	3.95e-07	7.74e-05
regulation of tumor necrosis factor superfamily cytokine production (GO:1903555)	9	10.15	4.01e-07	7.76e-05
anatomical structure formation involved in morphogenesis (GO:0048646)	19	3.91	4.06e-07	7.76e-05
regulation of T cell activation (GO:0050863)	12	6.53	4.32e-07	8.16e-05
lymphocyte activation involved in immune response (GO:0002285)	8	12.38	4.4e-07	8.21e-05
regulation of response to stress (GO:0080134)	23	3.27	4.65e-07	8.58e-05
cellular response to stimulus (GO:0051716)	60	1.75	4.71e-07	8.59e-05
biological process involved in interspecies interaction between organisms (GO:0044419)	25	3.05	4.94e-07	8.9e-05
positive regulation of T cell activation (GO:0050870)	10	8.32	5.11e-07	9.1e-05
regulation of phosphorylation (GO:0042325)	22	3.34	6.16e-07	0.000109
inflammatory response (GO:0006954)	14	5.16	7.08e-07	0.000122
multicellular organism development (GO:0007275)	48	1.97	7.2e-07	0.000123
animal organ development (GO:0048513)	38	2.27	7.04e-07	0.000123
leukocyte migration (GO:0050900)	10	7.96	7.48e-07	0.000126
anatomical structure morphogenesis (GO:0009653)	30	2.58	9.41e-07	0.000157
regulation of phosphate metabolic process (GO:0019220)	23	3.12	1.02e-06	0.000168
regulation of phosphorus metabolic process (GO:0051174)	23	3.12	1.05e-06	0.000171
immune system development (GO:0002520)	16	4.32	1.08e-06	0.000174
antigen processing and presentation of exogenous peptide antigen via MHC class II (GO:0019886)	5	31.2	1.11e-06	0.000177
system development (GO:0048731)	45	2	1.24e-06	0.000195
positive regulation of immune effector process (GO:0002699)	10	7.52	1.24e-06	0.000196
regulation of protein phosphorylation (GO:0001932)	20	3.45	1.35e-06	0.00021
antigen processing and presentation of peptide antigen via MHC class II (GO:0002495)	5	29.25	1.47e-06	0.000226
regulation of leukocyte proliferation (GO:0070663)	10	7.31	1.57e-06	0.000233
positive regulation of tumor necrosis factor production (GO:0032760)	7	13.23	1.56e-06	0.000233
negative regulation of cell death (GO:0060548)	19	3.57	1.53e-06	0.000233
positive regulation of lymphocyte activation (GO:0051251)	12	5.76	1.55e-06	0.000234
positive regulation of leukocyte migration (GO:0002687)	8	10.33	1.61e-06	0.000235
lymphocyte differentiation (GO:0030098)	10	7.28	1.63e-06	0.000236
regulation of apoptotic process (GO:0042981)	23	3.03	1.73e-06	0.000245
response to cytokine (GO:0034097)	17	3.92	1.72e-06	0.000245
multicellular organismal process (GO:0032501)	60	1.69	1.71e-06	0.000246
leukocyte chemotaxis (GO:0030595)	8	10.19	1.77e-06	0.000248
regulation of cytokine production (GO:0001817)	16	4.11	2.01e-06	0.000274
positive regulation of tumor necrosis factor superfamily cytokine production (GO:1903557)	7	12.72	2e-06	0.000275
response to endogenous stimulus (GO:0009719)	22	3.11	2e-06	0.000277
positive regulation of MAPK cascade (GO:0043410)	13	5.08	2.15e-06	0.00029
positive regulation of cell differentiation (GO:0045597)	17	3.81	2.53e-06	0.000339
positive regulation of hemopoiesis (GO:1903708)	8	9.6	2.7e-06	0.000356
positive regulation of leukocyte differentiation (GO:1902107)	8	9.6	2.7e-06	0.000359
regulation of cellular process (GO:0050794)	84	1.41	2.84e-06	0.000371
response to stress (GO:0006950)	38	2.13	3.01e-06	0.00039
T cell activation involved in immune response (GO:0002286)	6	16.04	3.17e-06	0.000408
regulation of tumor necrosis factor production (GO:0032680)	8	9.3	3.38e-06	0.000431
gastrulation (GO:0007369)	8	9.24	3.53e-06	0.000446
regulation of leukocyte migration (GO:0002685)	9	7.69	3.61e-06	0.000453
regulation of angiogenesis (GO:0045765)	10	6.61	3.73e-06	0.000465
negative regulation of intracellular signal transduction (GO:1902532)	13	4.79	4.01e-06	0.000491
formation of primary germ layer (GO:0001704)	7	11.39	4e-06	0.000494
regulation of vasculature development (GO:1901342)	10	6.52	4.21e-06	0.000512
positive regulation of cellular metabolic process (GO:0031325)	37	2.13	4.65e-06	0.000557
response to oxygen-containing compound (GO:1901700)	23	2.85	4.63e-06	0.000558
regulation of epithelial cell migration (GO:0010632)	9	7.39	4.95e-06	0.000587
biological regulation (GO:0065007)	89	1.35	5.04e-06	0.000594
hemopoiesis (GO:0030097)	14	4.33	5.17e-06	0.000605
positive regulation of molecular function (GO:0044093)	23	2.83	5.27e-06	0.000612
mononuclear cell differentiation (GO:1903131)	10	6.32	5.48e-06	0.000632
regulation of lymphocyte proliferation (GO:0050670)	9	7.23	5.86e-06	0.00067
immune effector process (GO:0002252)	12	5.02	6.04e-06	0.000686
regulation of mononuclear cell proliferation (GO:0032944)	9	7.14	6.47e-06	0.00073
regulation of leukocyte chemotaxis (GO:0002688)	7	10.4	7.09e-06	0.000793
regulation of biological process (GO:0050789)	85	1.37	7.18e-06	0.000798
regulation of signal transduction (GO:0009966)	34	2.17	7.49e-06	0.000809
positive regulation of smooth muscle cell proliferation (GO:0048661)	6	13.7	7.47e-06	0.000813
myeloid leukocyte migration (GO:0097529)	7	10.32	7.44e-06	0.000816
cellular response to cytokine stimulus (GO:0071345)	15	3.92	7.62e-06	0.000818
positive regulation of cell communication (GO:0010647)	24	2.69	7.42e-06	0.00082
positive regulation of signaling (GO:0023056)	24	2.68	7.8e-06	0.000832
negative regulation of cell communication (GO:0010648)	21	2.94	8.1e-06	0.000858
developmental process (GO:0032502)	52	1.73	8.17e-06	0.000859
negative regulation of signaling (GO:0023057)	21	2.93	8.57e-06	0.000895
response to nitrogen compound (GO:1901698)	18	3.27	1.01e-05	0.00105
positive regulation of peptidyl-tyrosine phosphorylation (GO:0050731)	8	7.92	1.04e-05	0.00108
regulation of peptidyl-tyrosine phosphorylation (GO:0050730)	9	6.61	1.18e-05	0.00121
negative regulation of response to stimulus (GO:0048585)	23	2.69	1.19e-05	0.00121
response to organonitrogen compound (GO:0010243)	17	3.38	1.21e-05	0.00122
hematopoietic or lymphoid organ development (GO:0048534)	14	4.01	1.22e-05	0.00123
positive regulation of signal transduction (GO:0009967)	22	2.74	1.44e-05	0.00144
cell adhesion (GO:0007155)	17	3.32	1.47e-05	0.00146
tube development (GO:0035295)	16	3.49	1.49e-05	0.00147
lymphocyte activation (GO:0046649)	11	5.02	1.52e-05	0.00149
positive regulation of lymphocyte proliferation (GO:0050671)	7	9.16	1.56e-05	0.00151
regulation of epithelial cell proliferation (GO:0050678)	10	5.57	1.6e-05	0.00154
biological adhesion (GO:0022610)	17	3.3	1.59e-05	0.00154
positive regulation of chemotaxis (GO:0050921)	7	9.1	1.62e-05	0.00155
regulation of chemokine production (GO:0032642)	6	11.82	1.65e-05	0.00157
positive regulation of myeloid leukocyte differentiation (GO:0002763)	5	17.02	1.67e-05	0.00157
antigen processing and presentation of exogenous peptide antigen (GO:0002478)	5	17.02	1.67e-05	0.00158
positive regulation of mononuclear cell proliferation (GO:0032946)	7	9.04	1.7e-05	0.00158
positive regulation of interleukin-6 production (GO:0032755)	6	11.7	1.75e-05	0.00162
anatomical structure development (GO:0048856)	48	1.78	1.78e-05	0.00164
positive regulation of intracellular signal transduction (GO:1902533)	17	3.27	1.79e-05	0.00164
positive regulation of leukocyte chemotaxis (GO:0002690)	6	11.58	1.85e-05	0.00167
positive regulation of myeloid cell differentiation (GO:0045639)	6	11.58	1.85e-05	0.00168
cell differentiation (GO:0030154)	37	1.99	1.91e-05	0.00172
regulation of interleukin-6 production (GO:0032675)	7	8.85	1.92e-05	0.00172
integrin-mediated signaling pathway (GO:0007229)	6	11.46	1.95e-05	0.00173
regulation of cell communication (GO:0010646)	36	2.04	1.95e-05	0.00174
regulation of signaling (GO:0023051)	36	2.03	2.04e-05	0.00179
positive regulation of phosphate metabolic process (GO:0045937)	16	3.4	2.1e-05	0.00183
positive regulation of phosphorus metabolic process (GO:0010562)	16	3.4	2.1e-05	0.00184
tissue development (GO:0009888)	23	2.59	2.2e-05	0.0019
negative regulation of cytokine production (GO:0001818)	9	6.06	2.28e-05	0.00197
regulation of macromolecule metabolic process (GO:0060255)	54	1.65	2.37e-05	0.00203
regulation of astrocyte differentiation (GO:0048710)	4	26.74	2.42e-05	0.00206
negative regulation of programmed cell death (GO:0043069)	16	3.35	2.5e-05	0.00212
regulation of immune effector process (GO:0002697)	10	5.26	2.58e-05	0.00218
regulation of hydrolase activity (GO:0051336)	17	3.18	2.62e-05	0.0022
positive regulation of phosphorylation (GO:0042327)	15	3.5	2.77e-05	0.00231
cellular process (GO:0009987)	99	1.22	2.92e-05	0.00241
negative regulation of cell population proliferation (GO:0008285)	14	3.7	2.94e-05	0.00241
negative regulation of cell adhesion (GO:0007162)	9	5.87	2.91e-05	0.00241
negative regulation of lymphocyte activation (GO:0051250)	7	8.24	2.99e-05	0.00242
response to lipid (GO:0033993)	15	3.48	2.97e-05	0.00242
positive regulation of leukocyte proliferation (GO:0070665)	7	8.24	2.99e-05	0.00243
positive T cell selection (GO:0043368)	4	24.96	3.1e-05	0.00249
regulation of chemotaxis (GO:0050920)	8	6.71	3.29e-05	0.00263
regulation of catalytic activity (GO:0050790)	28	2.24	3.44e-05	0.00273
positive regulation of protein phosphorylation (GO:0001934)	14	3.64	3.46e-05	0.00274
positive regulation of response to external stimulus (GO:0032103)	11	4.58	3.49e-05	0.00275
cellular developmental process (GO:0048869)	37	1.95	3.57e-05	0.0028
positive regulation of catalytic activity (GO:0043085)	18	2.97	3.6e-05	0.0028
antigen processing and presentation of exogenous antigen (GO:0019884)	5	14.18	3.81e-05	0.00293
regulation of gene expression (GO:0010468)	45	1.76	3.78e-05	0.00293
antigen processing and presentation (GO:0019882)	6	10.12	3.81e-05	0.00294
regulation of ERK1 and ERK2 cascade (GO:0070372)	9	5.63	3.97e-05	0.00303
cytokine-mediated signaling pathway (GO:0019221)	10	4.98	4.05e-05	0.00308
regulation of cysteine-type endopeptidase activity (GO:2000116)	8	6.45	4.31e-05	0.00326
positive regulation of cellular protein metabolic process (GO:0032270)	20	2.69	4.93e-05	0.00372
positive regulation of chemokine production (GO:0032722)	5	13.18	5.29e-05	0.00393
regulation of response to external stimulus (GO:0032101)	16	3.14	5.25e-05	0.00394
regulation of protein modification process (GO:0031399)	21	2.59	5.29e-05	0.00394
regulation of cell differentiation (GO:0045595)	21	2.59	5.44e-05	0.00402
negative regulation of metabolic process (GO:0009892)	32	2.03	5.86e-05	0.00429
regulation of metabolic process (GO:0019222)	56	1.58	5.84e-05	0.0043
positive regulation of astrocyte differentiation (GO:0048711)	3	46.79	6.34e-05	0.00458
tube morphogenesis (GO:0035239)	13	3.66	6.29e-05	0.00459
T-helper cell lineage commitment (GO:0002295)	3	46.79	6.34e-05	0.0046
regulation of molecular function (GO:0065009)	33	2.03	6.59e-05	0.00471
T cell differentiation involved in immune response (GO:0002292)	4	20.23	6.57e-05	0.00472
positive regulation of hydrolase activity (GO:0051345)	12	3.9	6.9e-05	0.00491
antigen processing and presentation of peptide antigen (GO:0048002)	5	12.31	7.19e-05	0.0051
regulation of wound healing (GO:0061041)	6	8.91	7.47e-05	0.00527
cellular response to fibroblast growth factor stimulus (GO:0044344)	5	12.15	7.62e-05	0.00536
negative regulation of leukocyte activation (GO:0002695)	7	6.93	8.57e-05	0.00597
neutrophil chemotaxis (GO:0030593)	5	11.85	8.55e-05	0.00598
regulation of biological quality (GO:0065008)	37	1.87	8.82e-05	0.00612
negative regulation of immune system process (GO:0002683)	10	4.52	8.86e-05	0.00612
negative regulation of cell-cell adhesion (GO:0022408)	7	6.82	9.42e-05	0.00645
regulation of keratinocyte migration (GO:0051547)	3	40.11	9.41e-05	0.00647
negative regulation of macromolecule metabolic process (GO:0010605)	30	2.05	0.000103	0.007
regulation of endothelial cell proliferation (GO:0001936)	6	8.38	0.000103	0.00702
response to fibroblast growth factor (GO:0071774)	5	11.28	0.000107	0.00721
negative regulation of signal transduction (GO:0009968)	18	2.72	0.000108	0.00726
T cell selection (GO:0045058)	4	17.41	0.000113	0.00747
response to peptide (GO:1901652)	10	4.38	0.000114	0.00748
monocyte chemotaxis (GO:0002548)	4	17.41	0.000113	0.0075
positive regulation of protein metabolic process (GO:0051247)	20	2.53	0.000113	0.0075
CD4-positive, alpha-beta T cell lineage commitment (GO:0043373)	3	37.43	0.000112	0.00753
regulation of interleukin-8 production (GO:0032677)	5	11.01	0.000119	0.00775
granulocyte chemotaxis (GO:0071621)	5	11.01	0.000119	0.00779
regulation of cellular protein metabolic process (GO:0032268)	27	2.14	0.000122	0.00796
regulation of immune response (GO:0050776)	15	3.05	0.000127	0.00819
positive regulation of nitrogen compound metabolic process (GO:0051173)	32	1.96	0.000128	0.00825
cellular response to oxygen-containing compound (GO:1901701)	16	2.9	0.00013	0.00834
regulation of cysteine-type endopeptidase activity involved in apoptotic process (GO:0043281)	7	6.36	0.000144	0.0092
neutrophil migration (GO:1990266)	5	10.52	0.000146	0.00929
regulation of hemopoiesis (GO:1903706)	9	4.72	0.000148	0.00939
alpha-beta T cell lineage commitment (GO:0002363)	3	33.03	0.000156	0.00985
regulation of blood vessel endothelial cell migration (GO:0043535)	5	10.28	0.000161	0.0101
defense response to bacterium (GO:0042742)	9	4.67	0.000161	0.0101
sensory perception of cold stimulus (GO:0062035)	2	> 100	0.000167	0.0102
regulation of leukocyte differentiation (GO:1902105)	8	5.29	0.000164	0.0103
detection of cold stimulus involved in thermoception (GO:0120169)	2	> 100	0.000167	0.0103
negative regulation of cell activation (GO:0050866)	7	6.21	0.000166	0.0103
hepatic immune response (GO:0002384)	2	> 100	0.000167	0.0103
regulation of transport (GO:0051049)	22	2.39	0.000172	0.0105
negative regulation of leukocyte proliferation (GO:0070664)	5	10.06	0.000177	0.0108
CD4-positive or CD8-positive, alpha-beta T cell lineage commitment (GO:0043369)	3	31.2	0.000181	0.0109
cellular response to low-density lipoprotein particle stimulus (GO:0071404)	3	31.2	0.000181	0.011
regulation of platelet activation (GO:0010543)	4	15.28	0.000181	0.011
extracellular matrix organization (GO:0030198)	8	5.2	0.000185	0.0111
regulation of interleukin-1 beta production (GO:0032651)	5	9.96	0.000186	0.0111
extracellular structure organization (GO:0043062)	8	5.18	0.000189	0.0112
leukocyte mediated immunity (GO:0002443)	8	5.18	0.000189	0.0113
cellular response to endogenous stimulus (GO:0071495)	16	2.81	0.000191	0.0113
external encapsulating structure organization (GO:0045229)	8	5.15	0.000198	0.0117
T cell differentiation (GO:0030217)	6	7.39	0.0002	0.0118
endoderm formation (GO:0001706)	4	14.68	0.000209	0.0122
granulocyte migration (GO:0097530)	5	9.55	0.000224	0.013
regulation of response to wounding (GO:1903034)	6	7.15	0.000237	0.0138
animal organ morphogenesis (GO:0009887)	15	2.86	0.000251	0.0145
positive regulation of protein modification process (GO:0031401)	15	2.85	0.000259	0.0149
negative regulation of apoptotic process (GO:0043066)	14	2.99	0.000264	0.0152
regulation of muscle system process (GO:0090257)	7	5.72	0.000269	0.0154
positive regulation of T cell activation via T cell receptor contact with antigen bound to MHC molecule on antigen presenting cell (GO:2001190)	2	> 100	0.000277	0.0157
positive regulation of vasculature development (GO:1904018)	6	6.93	0.000279	0.0157
response to anoxia (GO:0034059)	2	> 100	0.000277	0.0158
positive regulation of angiogenesis (GO:0045766)	6	6.93	0.000279	0.0158
response to lipopolysaccharide (GO:0032496)	8	4.86	0.000287	0.0161
response to growth factor (GO:0070848)	10	3.89	0.00029	0.0163
positive regulation of wound healing (GO:0090303)	4	13.37	0.000293	0.0163
positive regulation of T cell proliferation (GO:0042102)	5	8.91	0.000304	0.0169
positive regulation of leukocyte adhesion to vascular endothelial cell (GO:1904996)	3	25.52	0.000308	0.0171
defense response to other organism (GO:0098542)	15	2.8	0.000311	0.0171
regulation of neuron death (GO:1901214)	8	4.78	0.000319	0.0175
regulation of interleukin-10 production (GO:0032653)	4	12.91	0.000332	0.0182
negative regulation of MAPK cascade (GO:0043409)	6	6.68	0.000337	0.0184
positive regulation of immune response (GO:0050778)	11	3.5	0.000348	0.0188
positive regulation of myeloid leukocyte cytokine production involved in immune response (GO:0061081)	3	24.41	0.000347	0.0188
regulation of peptidyl-serine phosphorylation of STAT protein (GO:0033139)	3	24.41	0.000347	0.0189
female pregnancy (GO:0007565)	6	6.57	0.000369	0.0199
sprouting angiogenesis (GO:0002040)	4	12.48	0.000375	0.02
regulation of protein metabolic process (GO:0051246)	27	2	0.000377	0.02
positive regulation of interleukin-1 beta production (GO:0032731)	4	12.48	0.000375	0.0201
transmembrane receptor protein tyrosine kinase signaling pathway (GO:0007169)	9	4.15	0.000374	0.0201
negative regulation of chemokine production (GO:0032682)	3	23.4	0.000389	0.0205
angiogenesis (GO:0001525)	8	4.64	0.000392	0.0206
T cell lineage commitment (GO:0002360)	3	23.4	0.000389	0.0206
positive regulation of gliogenesis (GO:0014015)	4	12.27	0.000398	0.0209
response to molecule of bacterial origin (GO:0002237)	8	4.59	0.000416	0.0217
regulation of interleukin-1 production (GO:0032652)	5	8.28	0.00042	0.0219
enzyme linked receptor protein signaling pathway (GO:0007167)	11	3.41	0.000428	0.0222
regulation of T cell proliferation (GO:0042129)	6	6.31	0.000453	0.0234
regulation of endopeptidase activity (GO:0052548)	9	4.02	0.000468	0.0241
positive regulation of tyrosine phosphorylation of STAT protein (GO:0042531)	4	11.7	0.000473	0.0242
positive regulation of interleukin-8 production (GO:0032757)	4	11.7	0.000473	0.0243
B cell differentiation (GO:0030183)	5	8	0.000489	0.025
adaptive immune response based on somatic recombination of immune receptors built from immunoglobulin superfamily domains (GO:0002460)	7	5.16	0.000493	0.025
negative regulation of transport (GO:0051051)	9	3.99	0.000492	0.025
regulation of myeloid leukocyte differentiation (GO:0002761)	5	7.93	0.000508	0.0256
regulation of mononuclear cell migration (GO:0071675)	5	7.93	0.000508	0.0257
T cell activation (GO:0042110)	7	5.08	0.00054	0.027
localization (GO:0051179)	44	1.61	0.000539	0.0271
response to corticotropin-releasing hormone (GO:0043435)	2	74.87	0.000578	0.0285
detection of temperature stimulus involved in thermoception (GO:0050960)	2	74.87	0.000578	0.0286
cellular response to corticotropin-releasing hormone stimulus (GO:0071376)	2	74.87	0.000578	0.0286
response to lipoprotein particle (GO:0055094)	3	20.05	0.000589	0.0287
negative regulation of epithelial cell migration (GO:0010633)	4	11.01	0.000588	0.0287
regulation of CD4-positive, CD25-positive, alpha-beta regulatory T cell differentiation (GO:0032829)	2	74.87	0.000578	0.0287
positive regulation of response to wounding (GO:1903036)	4	11.01	0.000588	0.0288
positive regulation of CD4-positive, CD25-positive, alpha-beta regulatory T cell differentiation (GO:0032831)	2	74.87	0.000578	0.0288
positive regulation of production of molecular mediator of immune response (GO:0002702)	5	7.67	0.000588	0.0289
response to organic cyclic compound (GO:0014070)	13	2.89	0.000604	0.0293
response to peptide hormone (GO:0043434)	8	4.33	0.00061	0.0295
endothelial cell migration (GO:0043542)	4	10.85	0.00062	0.0299
negative regulation of T cell activation (GO:0050868)	5	7.55	0.000631	0.0303
positive regulation of cytokine production involved in immune response (GO:0002720)	4	10.7	0.000653	0.031
regulation of leukocyte adhesion to vascular endothelial cell (GO:1904994)	3	19.36	0.000647	0.031
positive regulation of reactive oxygen species metabolic process (GO:2000379)	4	10.7	0.000653	0.0311
regulation of synaptic transmission, glutamatergic (GO:0051966)	4	10.7	0.000653	0.0312
negative regulation of cell migration (GO:0030336)	7	4.89	0.000672	0.0318
response to hormone (GO:0009725)	12	3.01	0.000695	0.0328
positive regulation of epithelial cell proliferation (GO:0050679)	6	5.79	0.000703	0.0331
response to amphetamine (GO:0001975)	3	18.72	0.000709	0.0333
adaptive immune response (GO:0002250)	11	3.2	0.000723	0.0336
positive regulation of interleukin-1 production (GO:0032732)	4	10.4	0.000722	0.0337
regulation of myeloid cell differentiation (GO:0045637)	6	5.76	0.000721	0.0338
response to steroid hormone (GO:0048545)	7	4.82	0.000732	0.0339
response to abiotic stimulus (GO:0009628)	15	2.58	0.000745	0.0344
regulation of peptidase activity (GO:0052547)	9	3.76	0.000747	0.0344
regulation of glial cell differentiation (GO:0045685)	4	10.26	0.000758	0.0349
regulation of T cell activation via T cell receptor contact with antigen bound to MHC molecule on antigen presenting cell (GO:2001188)	2	62.39	0.000767	0.0352
positive regulation of epithelial cell apoptotic process (GO:1904037)	3	18.11	0.000775	0.0353
cellular response to lipoprotein particle stimulus (GO:0071402)	3	18.11	0.000775	0.0354
cellular response to growth factor stimulus (GO:0071363)	9	3.72	0.000807	0.0367
ossification (GO:0001503)	7	4.73	0.000812	0.0368
multi-multicellular organism process (GO:0044706)	6	5.62	0.00082	0.037
T-helper cell differentiation (GO:0042093)	3	17.55	0.000844	0.0378
response to mineralocorticoid (GO:0051385)	3	17.55	0.000844	0.0379
CD4-positive, alpha-beta T cell differentiation involved in immune response (GO:0002294)	3	17.55	0.000844	0.038
regulation of tyrosine phosphorylation of STAT protein (GO:0042509)	4	9.85	0.000875	0.0391
alpha-beta T cell activation involved in immune response (GO:0002287)	3	17.02	0.000918	0.0402
alpha-beta T cell differentiation involved in immune response (GO:0002293)	3	17.02	0.000918	0.0403
negative regulation of cell motility (GO:2000146)	7	4.63	0.000918	0.0404
muscle organ morphogenesis (GO:0048644)	4	9.72	0.000917	0.0405
leukocyte homeostasis (GO:0001776)	4	9.72	0.000917	0.0406
negative regulation of developmental process (GO:0051093)	13	2.76	0.000931	0.0406
negative regulation of leukocyte cell-cell adhesion (GO:1903038)	5	6.93	0.000913	0.0407
endoderm development (GO:0007492)	4	9.72	0.000917	0.0407
muscle organ development (GO:0007517)	7	4.58	0.000974	0.0423
T-helper 17 cell lineage commitment (GO:0072540)	2	53.48	0.000983	0.0423
myeloid leukocyte activation (GO:0002274)	5	6.83	0.000973	0.0424
vascular endothelial growth factor production (GO:0010573)	2	53.48	0.000983	0.0425
regulation of presynaptic membrane potential (GO:0099505)	2	53.48	0.000983	0.0426
regulation of neuron apoptotic process (GO:0043523)	6	5.4	0.000999	0.0429
positive regulation of leukocyte mediated immunity (GO:0002705)	5	6.78	0.001	0.043
negative regulation of B cell activation (GO:0050869)	3	16.04	0.00108	0.0455
regulation of collagen biosynthetic process (GO:0032965)	3	16.04	0.00108	0.0456
positive regulation of epidermal growth factor receptor signaling pathway (GO:0045742)	3	16.04	0.00108	0.0457
negative regulation of cellular component movement (GO:0051271)	7	4.5	0.00107	0.0458
biological_process (GO:0008150)	106	1.12	0.00109	0.0458
negative regulation of neuron death (GO:1901215)	6	5.32	0.00107	0.0458
Unclassified (UNCLASSIFIED)	4	0.27	0.00109	0.0459
positive regulation of ERK1 and ERK2 cascade (GO:0070374)	6	5.27	0.00112	0.0471
ERK1 and ERK2 cascade (GO:0070371)	3	15.6	0.00116	0.0485
positive regulation of cell development (GO:0010720)	7	4.43	0.00118	0.0493
regulation of epithelial cell apoptotic process (GO:1904035)	4	9.02	0.0012	0.0498

## Sheet: Table S5
Table S5: Genes of the GO term "regulation of cell migration (GO:0030334)" in Table S4.
Gene	Protein	Description
BMP2	Bone morphogenetic protein 2;BMP2;ortholog	growth factor(PC00112)
CAMK2A	Calcium/calmodulin-dependent protein kinase type II subunit alpha;CAMK2A;ortholog	non-receptor serine/threonine protein kinase(PC00167)
CCL2	C-C motif chemokine 2;CCL2;ortholog	cytokine(PC00083)
CCL20	C-C motif chemokine 20;CCL20;ortholog	cytokine(PC00083)
CD74	HLA class II histocompatibility antigen gamma chain;CD74;ortholog	scaffold/adaptor protein(PC00226)
CD274	Programmed cell death 1 ligand 1;CD274;ortholog	immunoglobulin receptor superfamily(PC00124)
CEACAM6	Carcinoembryonic antigen-related cell adhesion molecule 6;CEACAM6;ortholog	immunoglobulin superfamily cell adhesion molecule(PC00125)
CORO1A	Coronin-1A;CORO1A;ortholog	non-motor actin binding protein(PC00165)
DOCK4	Dedicator of cytokinesis protein 4;DOCK4;ortholog	guanyl-nucleotide exchange factor(PC00113)
EDN2	Endothelin-2;EDN2;ortholog	peptide hormone(PC00179)
EPHA2	Ephrin type-A receptor 2;EPHA2;ortholog	transmembrane signal receptor(PC00197)
EPPK1	Epiplakin;EPPK1;ortholog	intermediate filament binding protein(PC00130)
ETS1	Protein C-ets-1;ETS1;ortholog	winged helix/forkhead transcription factor(PC00246)
F3	Tissue factor;F3;PTN002500967;orthologs	TISSUE FACTOR (PTHR20859:SF22)
FAM110C	Protein FAM110C;FAM110C;ortholog
FGF5	Fibroblast growth factor 5;FGF5;ortholog	growth factor(PC00112)
FOXC2	Forkhead box protein C2;FOXC2;ortholog	winged helix/forkhead transcription factor(PC00246)
GADD45A	Growth arrest and DNA damage-inducible protein GADD45 alpha;GADD45A;ortholog
HBEGF	Proheparin-binding EGF-like growth factor;HBEGF;ortholog	growth factor(PC00112)
IL6	Interleukin-6;IL6;ortholog
IL6R	Interleukin-6 receptor subunit alpha;IL6R;ortholog	transmembrane signal receptor(PC00197)
ITGAX	Integrin alpha-X;ITGAX;ortholog	integrin(PC00126)
LGALS9	Galectin-9;LGALS9;ortholog	extracellular matrix protein(PC00102)
MMP7	Matrilysin;MMP7;ortholog	metalloprotease(PC00153)
MMP9	Matrix metalloproteinase-9;MMP9;ortholog	metalloprotease(PC00153)
NEDD9	Enhancer of filamentation 1;NEDD9;ortholog
NR4A3	Nuclear receptor subfamily 4 group A member 3;NR4A3;ortholog	C4 zinc finger nuclear receptor(PC00169)
SPN	Leukosialin;SPN;ortholog
TACSTD2	Tumor-associated calcium signal transducer 2;TACSTD2;ortholog
THBS1	Thrombospondin-1;THBS1;ortholog	cell adhesion molecule(PC00069)
TRIB1	Tribbles homolog 1;TRIB1;ortholog	non-receptor serine/threonine protein kinase(PC00167)

## Sheet: Table S6
Table S6: Ingenuity pathway analysis (IPA) of genes upregulated by LPA and sensitive to Ro (Table S2).
Regulator	% of target genes	FDR	enrichment (fold)
IL1	11.6071	2.85851e-08	8.14019
Mek	6.25	2.47376e-05	8.04988
MAPK9	6.25	4.14815e-05	7.47489
Jnk	8.92857	2.0524e-06	7.42846
RET	5.35714	0.00013423	7.24838
P38 MAPK	12.5	5.1815e-08	7.03519
RAF1	8.92857	5.93157e-06	6.57133
ADRB	6.25	0.000104483	6.39074
CHUK	7.14286	4.40319e-05	6.33633
IKBKB	8.92857	1.0658e-05	6.10195
MAP2K1	6.25	0.000138146	6.06658
ERK	16.0714	6.23035e-09	6.03016
AKT	11.6071	5.63768e-06	4.98326
PKC	10.7143	1.21162e-05	4.93189
MAPK	20.5357	2.94877e-09	4.85143
Insulin	16.9643	3.55818e-07	4.30372
Creb	5.35714	0.0023048	4.05418

## Sheet: Table S7
Table S7: Phosphosites identified in OCMI91s cells ±LPA and ±LPAR antagonists (complete dataset).
FC: fold change versus solvent. R1-R4: replicate 1-4. Columns R-AG: normalized values measured. AH-AS: FC for R1-R4.
MQ id	Gene name	Uniprot accession	Protein names	Amino acid	Position	Phospho (STY) Probabilities	FC LPA	FC Ro	FC H2L	Ratio LPA±Ro	Ratio LPA±H2L	p LPA vs solvent	p LPA vs LPA+Ro	p LPA vs LPA+H2L	p LPA+Ro vs LPA+H2L	evaluable replicates	solv.R1	LPA.R1	LPA_Ro.R1	LPA_H2L.R1	solv.R2	LPA.R2	LPA_Ro.R2	LPA_H2L.R2	solv.R3	LPA.R3	LPA_Ro.R3	LPA_H2L.R3	solv.R4	LPA.R4	LPA_Ro.R4	LPA_H2L.R4	FC LPA.R1	FC LPA.R2	FC LPA.R3	FC LPA.R4	FC Ro.R1	FC Ro.R2	FC Ro.R3	FC Ro.R4	FC H2L.R1	FC H2L.R2	FC H2L.R3	FC H2L.R4	class	Description
0	RBM8A	Q9Y5S9	RNA-binding protein 8A	S	42	GFGS(1)EEGSR	1.08983	0.954022	1.06059	1.14236	1.02758	0.260733	0.30077	0.562703	0.283398	4	19.2602	21.0513	18.8434	22.4069	11.2752	13.1474	12.6193	13.7363	23.8663	28.7675	18.4555	25.1644	13.5443	12.1212	12.8024	10.9207	1.093	1.16605	1.20536	0.894933	0.978359	1.11922	0.773286	0.945227	1.16338	1.21828	1.05439	0.8063		RNA binding motif protein 8A
1	RBM8A	Q9Y5S9	RNA-binding protein 8A	S	46	GFGSEEGS(1)RAR	1.25654	0.858186	0.822318	1.46418	1.52805	0.342928	0.170143	0.14936	0.387182	3	0	0	0	0	0.895884	1.28449	0.996382	1.01436	0.571456	0.891934	0.42634	0.39629	0.622304	0.482314	0.445768	0.399041		1.43377	1.56081	0.775046		1.11218	0.74606	0.71632		1.13225	0.693474	0.641232		RNA binding motif protein 8A
2	RBM8A	Q9Y5S9	RNA-binding protein 8A	S	56	MREDYDS(1)VEQDGDEPGPQR	1.02835	1.21715	0.896974	0.84488	1.14646	0.641097	0.719101	0.424603	0.254206	2	2.47217	2.65845	4.03377	2.72411	0	0	0	0	3.86421	3.79211	3.10153	2.67418	0	0	0	0	1.07535		0.981343		1.63167		0.80263		1.10191		0.692038			RNA binding motif protein 8A
3	EIF3C	Q99613	Eukaryotic translation initiation factor 3 subunit C	S	166	QNPEQS(1)ADEDAEK	1.10286	1.18695	1.0578	0.929155	1.04259	0.349902	0.508334	0.456218	0.418089	4	1.51231	1.95401	1.86409	1.93903	0.565752	0.530081	0.729495	0.368638	0.4866	0.57843	0.579186	0.74471	1.73991	1.72893	1.80163	1.33456	1.29207	0.936949	1.18872	0.993689	1.23261	1.28942	1.19027	1.03547	1.28216	0.651588	1.53044	0.767028		eukaryotic translation initiation factor 3, subunit C
4	EIF3C	Q99613	Eukaryotic translation initiation factor 3 subunit C	S	39	QPLLLS(1)EDEEDTK	0.852904	1.11533	1.08586	0.764712	0.785462	0.147643	0.00286507	0.032288	0.834727	4	11.1848	11.7202	14.3359	14.0941	9.37059	7.79475	9.96105	9.48245	14.3848	10.6341	13.7618	15.4859	9.92924	7.87053	11.5168	9.87818	1.04787	0.831832	0.739259	0.792662	1.28172	1.06301	0.956689	1.15989	1.26011	1.01194	1.07655	0.994857		eukaryotic translation initiation factor 3, subunit C
5	EIF3C	Q99613	Eukaryotic translation initiation factor 3 subunit C	S	909	QQQS(1)QTAY	1.57013	0.949653	1.22789	1.65337	1.27872	0.118739	0.0926128	0.189094	0.0596429	4	0.0744538	0.100207	0.0810815	0.116598	0.484226	0.53995	0.405497	0.512914	0.264333	0.443865	0.268038	0.287285	0.279999	0.599297	0.240284	0.335841	1.3459	1.11508	1.67919	2.14035	1.08902	0.837412	1.01402	0.858162	1.56604	1.05925	1.08683	1.19944		eukaryotic translation initiation factor 3, subunit C
6	GPRC5B	Q9NZH0	G-protein coupled receptor family C group 5 member B	S	354	TAGFPNGS(1)LGK	0.543784	0.760273	0.782273	0.715249	0.695134	0.23498	0.574994	0.342434	0.479696	2	111.255	80.9365	78.4214	115.112	0	0	0	0	18.9843	6.83597	15.4849	10.0594	0	0	0	0	0.727484		0.360085		0.704877		0.815669		1.03467		0.529878		membrane	G protein-coupled receptor, family C, group 5, member B
7	FTSJ1	Q9UET6	Putative tRNA (cytidine(32)/guanosine(34)-2'-O)-methyltransferase	S	271	YTPPT(0.001)QPPIS(0.998)PPY(0.001)QEACTLK	1.42871	0.986327	1.42373	1.44852	1.0035	0.307726	0.516502	0.328203	0.234259	4	0.495576	1.12897	0.381665	0.846263	7.34029	10.4611	6.83879	10.926	5.7699	5.09241	5.73509	7.72233	6.16612	6.96154	7.70466	7.15511	2.2781	1.42516	0.882582	1.129	0.770145	0.931679	0.993969	1.24952	1.70764	1.4885	1.33838	1.16039		FtsJ RNA methyltransferase homolog 1 (E. coli)
8	PRPSAP2	O60256	Phosphoribosyl pyrophosphate synthase-associated protein 2	S	219	LGIAVIHGEAQDAES(0.984)DLVDGRHS(0.016)PPMVR	0.837943	1.01697	0.976602	0.823962	0.858019	0.0926039	0.00467381	0.192233	0.97725	4	1.44296	1.18566	1.62987	1.49236	3.71633	3.01166	3.47156	3.94621	2.1573	1.55767	1.86227	1.89229	1.87524	1.87084	2.13957	1.74989	0.821682	0.810385	0.722048	0.997656	1.12953	0.934136	0.863243	1.14096	1.03423	1.06186	0.877157	0.933157		phosphoribosyl pyrophosphate synthetase-associated protein 2
9	PRPSAP2	O60256	Phosphoribosyl pyrophosphate synthase-associated protein 2	S	227	LGIAVIHGEAQDAESDLVDGRHS(1)PPMVR	0.912026	1.0495	1.04273	0.869006	0.874649	0.0450403	0.125	0.27359	0.666323	4	7.46393	7.16151	8.84797	9.14091	3.15304	2.56638	2.85655	3.27368	2.83737	2.52137	2.57113	2.72161	7.60708	7.50099	9.13192	7.21752	0.959483	0.813937	0.888629	0.986054	1.18543	0.905966	0.906169	1.20045	1.22468	1.03826	0.959203	0.94879		phosphoribosyl pyrophosphate synthetase-associated protein 2
10	PRPSAP2	O60256	Phosphoribosyl pyrophosphate synthase-associated protein 2	S	198	RAQS(1)FAER	1.02754	0.917632	1.12121	1.11977	0.916457	0.720501	0.187553	0.421102	0.233812	2	0.179316	0.167435	0.149639	0.202749	0.194207	0.21777	0.194355	0.215905	0	0	0	0	0	0	0	0	0.933741	1.12133			0.834498	1.00077			1.13068	1.11173				phosphoribosyl pyrophosphate synthetase-associated protein 2
14	SPECC1	Q5M775	Cytospin-B	S	344	ASLSPDASDFEHITAET(0.002)PS(0.02)RPLS(0.667)S(0.116)T(0.174)S(0.02)NPFK	1.11846	1.03677	1.11636	1.07878	1.00188	0.515425	0.707072	0.768671	0.324909	3	3.1242	3.03947	3.25213	3.89573	0	0	0	0	2.4935	2.42094	2.53999	2.65957	1.82108	2.57061	1.91347	1.88576	0.97288		0.9709	1.41159	1.04095		1.01864	1.05073	1.24695		1.0666	1.03552		sperm antigen with calponin homology and coiled-coil domains 1
18	SPECC1	Q5M775	Cytospin-B	S	361	CS(0.006)T(0.005)AGS(0.191)S(0.711)PNS(0.053)VS(0.018)ELS(0.015)LASLTEK	1.03265	1.09794	1.19639	0.940531	0.863134	0.487871	0.293278	0.127699	0.353824	4	3.32322	3.74936	3.66906	4.74868	1.70819	1.77731	1.84534	2.0421	2.00158	1.79644	2.15923	2.03102	1.83122	1.94913	2.06681	2.09941	1.12823	1.04047	0.897509	1.06439	1.10406	1.08029	1.07876	1.12865	1.42894	1.19548	1.01471	1.14646		sperm antigen with calponin homology and coiled-coil domains 1
23	SPECC1	Q5M775	Cytospin-B	S	912	S(0.763)PS(0.21)LES(0.02)LS(0.003)RPPS(0.004)LGFGDTR	0.88394	0.959343	0.911527	0.921401	0.969735	0.540023	0.429759	0.533951	0.361573	3	6.81254	6.69038	8.3304	7.47402	1.13804	0.631668	0.744805	0.772768	1.85165	2.06404	1.85306	1.77471	0	0	0	0	0.982069	0.555047	1.1147		1.2228	0.65446	1.00076		1.0971	0.679031	0.958452			sperm antigen with calponin homology and coiled-coil domains 1
24	SPECC1	Q5M775	Cytospin-B	S	914	S(0.01)PS(0.845)LES(0.145)LSRPPSLGFGDTR	0.91799	0.948688	0.995178	0.967642	0.922438	0.159273	0.113285	0.272918	0.364261	4	2.7887	2.18823	2.3688	2.77399	4.54465	4.13505	4.31593	4.80149	2.63191	2.59064	2.61533	2.81865	2.23417	2.21873	2.23852	1.91807	0.784678	0.909872	0.98432	0.993091	0.849426	0.949672	0.993703	1.00195	0.994725	1.05651	1.07095	0.858517		sperm antigen with calponin homology and coiled-coil domains 1
27	SPECC1	Q5M775	Cytospin-B	S	131	S(0.87)VS(0.109)S(0.014)PT(0.002)S(0.002)S(0.002)NT(0.002)PTPTK	2.51694	1.79925	1.60204	1.39888	1.57109	0.192889	0.218761	0.302392	0.585367	2	0	0	0	0	0.149346	0.33595	0.265214	0.292208	0.153398	0.427121	0.279593	0.191362	0	0	0	0		2.24948	2.78439			1.77584	1.82266			1.95659	1.24749			sperm antigen with calponin homology and coiled-coil domains 1
29	SPECC1	Q5M775	Cytospin-B	S	810	T(0.069)S(0.927)PT(0.004)PPESATTVK	0.887992	0.990612	0.946729	0.896407	0.937957	0.291517	0.288563	0.348382	0.786579	3	0	0	0	0	1.27684	1.21307	1.32581	1.41882	2.14916	1.66215	2.14829	2.11189	0.562833	0.529353	0.525619	0.420057		0.950062	0.773396	0.940516		1.03836	0.999597	0.933882		1.1112	0.982659	0.746327		sperm antigen with calponin homology and coiled-coil domains 1
32	MAPK7	Q13164	Mitogen-activated protein kinase 7	S	731	SQVEDPLPPVFS(0.817)GT(0.183)PK	0.679865	0.923838	1.19441	0.735914	0.569205	0.195346	0.184422	0.280003	0.401063	2	0	0	0	0	1.79171	1.48725	1.76219	2.76448	0.990195	0.524461	0.855675	0.837599	0	0	0	0		0.830076	0.529654			0.983527	0.864148			1.54293	0.845893		protein kinase	mitogen-activated protein kinase 7
34	TFE3	P19532	Transcription factor E3	S	554	AASDPLLS(0.095)S(0.698)VS(0.206)PAVSK	0.759978	1.0277	0.894399	0.739493	0.849708	0.242755	0.315391	0.545533	0.204203	2	0	0	0	0	4.41638	2.89891	4.927	4.51775	0	0	0	0	4.10053	3.54104	3.85361	3.14037		0.6564		0.863556		1.11562		0.939784		1.02295		0.765845	TF	transcription factor binding to IGHM enhancer 3
35	TFE3	P19532	Transcription factor E3	S	556	AASDPLLSS(0.001)VS(0.999)PAVSK	0.701076	0.967883	0.881154	0.72434	0.795635	0.146794	0.134573	0.187198	0.660892	3	16.3208	12.074	17.1855	16.5147	0	0	0	0	13.0649	7.15046	9.73483	10.7231	4.24026	3.46062	4.68787	3.43813	0.739792		0.547302	0.816134	1.05298		0.745111	1.10556	1.01188		0.820752	0.81083	TF	transcription factor binding to IGHM enhancer 3
41	MYO18A	Q92614	Unconventional myosin-XVIIIa	S	987	AGSATVLS(0.006)GS(0.994)IAGLEGGSQLALR	0.823342	1.04672	0.937248	0.786592	0.878468	0.156526	0.0671467	0.304924	0.930154	4	0.501127	0.525916	0.766079	0.514947	0.778392	0.614993	0.645178	0.743038	0.956644	0.622367	0.716847	0.986092	0.469259	0.376931	0.506789	0.345399	1.04947	0.790082	0.650573	0.803248	1.52871	0.82886	0.749335	1.07998	1.02758	0.954581	1.03078	0.736052		myosin XVIIIA
42	MYO18A	Q92614	Unconventional myosin-XVIIIa	S	51	GFFNLNRS(0.5)S(0.5)K	1.35931	2.25892	1.26979	0.601755	1.07051	0.530185	0.223216	0.399094	0.23629	2	0.588032	1.13708	1.85816	1.03019	0	0	0	0	0	0	0	0	0.573654	0.450277	0.778947	0.45183	1.9337			0.784927	3.15996			1.35787	1.75193			0.787636		myosin XVIIIA
43	MYO18A	Q92614	Unconventional myosin-XVIIIa	S	52	GFFNLNRS(0.5)S(0.5)K	1.35931	2.25892	1.26979	0.601755	1.07051	0.530185	0.223216	0.399094	0.23629	2	0.588032	1.13708	1.85816	1.03019	0	0	0	0	0	0	0	0	0.573654	0.450277	0.778947	0.45183	1.9337			0.784927	3.15996			1.35787	1.75193			0.787636		myosin XVIIIA
44	MYO18A	Q92614	Unconventional myosin-XVIIIa	S	1640	LAT(0.104)LS(0.896)DQVNRR	1.06711	0.947163	0.972931	1.12664	1.0968	0.140721	0.0750237	0.273628	0.741998	4	0.400433	0.449304	0.390199	0.420058	0.200763	0.184327	0.186361	0.218646	0.442812	0.518058	0.41804	0.439315	0.811796	0.859164	0.76462	0.618211	1.12204	0.918132	1.16993	1.05835	0.974443	0.928264	0.944059	0.941888	1.04901	1.08908	0.992103	0.761535		myosin XVIIIA
45	MYO18A	Q92614	Unconventional myosin-XVIIIa	S	140	RFS(1)FSQR	1.18047	1.10054	1.15602	1.07263	1.02116	0.263904	0.260252	0.735006	0.327597	4	1.71024	1.97276	1.87054	2.21277	6.38176	8.56483	7.71422	8.77978	2.79007	2.89229	2.89398	2.89997	1.03	1.22537	1.09426	0.942535	1.1535	1.34208	1.03664	1.18968	1.09373	1.20879	1.03724	1.0624	1.29383	1.37576	1.03939	0.915086		myosin XVIIIA
51	MYO18A	Q92614	Unconventional myosin-XVIIIa	S	2020	SLAPDRS(1)DDEHDPLDNTSRPR	1.06043	0.98923	1.06298	1.07198	0.997601	0.222794	0.229695	0.999286	0.303883	4	8.6158	8.97258	8.63078	10.2163	13.8326	14.113	13.4878	16.216	14.2474	16.5001	13.6949	13.9512	7.47391	7.63779	7.61506	6.83601	1.04141	1.02028	1.15811	1.02193	1.00174	0.975076	0.96122	1.01889	1.18576	1.1723	0.979209	0.91465		myosin XVIIIA
52	MYO18A	Q92614	Unconventional myosin-XVIIIa	S	160	SRDESASETS(0.001)T(0.001)PS(0.005)EHS(0.97)AAPS(0.022)PQVEVR	1.12515	0.881122	1.10142	1.27696	1.02155	0.397238	0.276339	0.542503	0.0601761	3	0.150829	0.181661	0.187079	0.231677	0.218193	0.191513	0.126111	0.180448	0.4785	0.618853	0.394783	0.45037	0	0	0	0	1.20442	0.877724	1.29332		1.24034	0.57798	0.825043		1.53602	0.827012	0.94121			myosin XVIIIA
53	MYO18A	Q92614	Unconventional myosin-XVIIIa	S	2007	SS(0.002)S(0.989)PT(0.008)S(0.001)YWK	0.993459	1.1126	0.973508	0.892915	1.02049	0.871165	0.210957	0.78093	0.268782	2	0.341078	0.374945	0.4312	0.40769	0	0	0	0	0	0	0	0	0.403459	0.35812	0.387715	0.303287	1.09929			0.887625	1.26423			0.960979	1.1953			0.751718		myosin XVIIIA
55	MYO18A	Q92614	Unconventional myosin-XVIIIa	S	728	S(0.001)T(0.007)S(0.991)FRQGPEESGLGDGTGPK	1.04809	1.10808	1.24596	0.945859	0.841191	0.641932	0.294065	0.178961	0.289337	3	5.65096	6.2368	6.53438	7.72588	1.97889	2.42175	2.32187	2.82443	0	0	0	0	2.82002	2.30338	2.80476	2.66044	1.10367	1.22379		0.816795	1.15633	1.17332		0.994587	1.36718	1.42728		0.94341		myosin XVIIIA
57	ALDOC	P09972	Fructose-bisphosphate aldolase C	S	45	RLS(1)QIGVENTEENRR	1.08624	1.11806	1.10346	0.971538	0.9844	0.0893661	0.891393	0.648061	0.771708	3	0.258878	0.304497	0.335587	0.314496	1.03494	1.05332	0.970343	1.12636	0.64048	0.681949	0.717526	0.645088	0	0	0	0	1.17622	1.01776	1.06475		1.29631	0.937583	1.12029		1.21484	1.08833	1.0072			aldolase C, fructose-bisphosphate
59	RAB34	Q9BZG1	Ras-related protein Rab-34	S	244	INS(0.085)DDS(0.911)NLY(0.004)LTASK	0.858712	1.04551	1.1456	0.821337	0.749572	0.371136	0.131096	0.103485	0.175252	3	0.536846	0.394713	0.540186	0.572403	1.81337	1.90665	2.06429	2.36867	2.08406	1.64526	2.06722	2.21816	0	0	0	0	0.735244	1.05144	0.789449		1.00622	1.13838	0.991919		1.06623	1.30623	1.06435			RAB34, member RAS oncogene family
60	TAOK1	Q7L7X3	Serine/threonine-protein kinase TAO1	S	421	ASDPQS(1)PPQVSR	1.08566	0.87442	1.09949	1.24158	0.987424	0.264874	0.0635996	0.853751	0.210122	4	9.68512	9.82267	7.52138	12.1091	6.67422	7.28119	5.5799	8.57683	16.9496	20.385	16.3259	16.2257	4.34693	4.49825	4.00721	3.93532	1.0142	1.09094	1.20269	1.03481	0.776591	0.836037	0.963201	0.921849	1.25028	1.28507	0.957294	0.905312	protein kinase	TAO kinase 1
61	TAOK1	Q7L7X3	Serine/threonine-protein kinase TAO1	S	959	GS(0.129)S(0.582)MGVRNS(0.29)PQALR	0.840781	0.712925	0.682523	1.17934	1.23187	0.314621	0.262277	0.347338	0.47538	2	0	0	0	0	0	0	0	0	3.18918	2.53096	2.13146	1.75022	0.916003	0.813367	0.69388	0.747684			0.793609	0.887953			0.668341	0.757509			0.548799	0.816247	protein kinase	TAO kinase 1
62	TAOK1	Q7L7X3	Serine/threonine-protein kinase TAO1	S	965	GSSMGVRNS(1)PQALR	0.789589	0.712884	0.80497	1.1076	0.980893	0.143119	0.406321	0.632891	0.656803	4	4.15223	2.74312	2.85616	3.91782	1.66342	1.18058	1.18699	1.56324	8.97127	9.13175	6.19579	5.65171	3.82088	2.94247	2.90184	2.69978	0.660639	0.709727	1.01789	0.770103	0.687862	0.71358	0.690625	0.759469	0.943546	0.939769	0.629979	0.706586	protein kinase	TAO kinase 1
64	PRDM2	Q13029	PR domain zinc finger protein 2	S	421	RKPS(0.975)QT(0.025)LQPSEDLADGK	1.84407	1.72892	2.13397	1.0666	0.864153	0.486288	0.517623	0.618394	0.488255	2					423.704	891.68	587.446	823.734					17.2719	27.3529	35.7769	40.1367		2.10449		1.58366		1.38645		2.07139		1.94412		2.32381	TF	PR domain containing 2, with ZNF domain
65	PRDM2	Q13029	PR domain zinc finger protein 2	S	643	T(0.016)AS(0.984)PPALPK	0.896508	0.976955	1.03411	0.917655	0.866934	0.620246	0.82189	0.512124	0.871978	2					38.4912	40.719	30.0432	40.4832					44.0008	32.3466	51.6301	44.7257		1.05788		0.735137		0.780521		1.17339		1.05175		1.01647	TF	PR domain containing 2, with ZNF domain
66	EFHD2	Q96C19	EF-hand domain-containing protein D2	S	74	RADLNQGIGEPQS(0.977)PS(0.023)RR	1.32859	1.01904	1.09067	1.30377	1.21814	0.0477395	0.0528815	0.0403425	0.386423	4	1.9318	2.55764	1.91371	2.35245	5.57255	7.6902	6.06696	6.3492	4.83095	6.83838	4.65092	5.34415	3.23187	3.86165	3.34199	2.90657	1.32397	1.38001	1.41554	1.19486	0.990635	1.08872	0.962735	1.03407	1.21775	1.13937	1.10623	0.899346		EF-hand domain family, member D2
67	EFHD2	Q96C19	EF-hand domain-containing protein D2	S	76	RADLNQGIGEPQS(0.414)PS(0.586)RR	1.40577	1.11231	1.02481	1.26382	1.37173	0.181709	0.211768	0.254731	0.445254	2	0.660983	0.907766	0.787235	0.797359	0	0	0	0	0	0	0	0	0.571985	0.822617	0.591216	0.482357	1.37336			1.43818	1.19101			1.03362	1.20632			0.843305		EF-hand domain family, member D2
68	NECAP2	Q9NVZ3	Adaptin ear-binding coat-associated protein 2	S	181	VRPAS(0.872)T(0.127)GGLS(0.001)LLPPPPGGK	1.09346	1.18317	1.19822	0.924184	0.912576	0.777327	0.212725	0.252284	0.864619	4	4.39246	5.46833	5.81646	6.04394	8.97981	10.1315	9.84296	11.5703	19.242	16.9463	19.9077	20.6174	9.36828	10.4923	11.9705	9.90167	1.24494	1.12826	0.880691	1.11998	1.32419	1.09612	1.03459	1.27776	1.37598	1.28848	1.07148	1.05694		NECAP endocytosis associated 2
71	SH2B1	Q9NRF2	SH2B adapter protein 1	S	125	VGGPLAVLGPS(0.176)RS(0.647)S(0.176)EDLAGPLPS(0.001)SVSSSSTTSSK	0.696247	0.902038	1.15963	0.77186	0.600406	0.312588	0.250507	0.184311	0.242219	2	64.9354	28.9625	51.1591	63.9219	108.02	102.238	109.773	144.191	0	0	0	0	0	0	0	0	0.446021	0.946474			0.787846	1.01623			0.984393	1.33486				SH2B adaptor protein 1
76	EPHA2	P29317	Ephrin type-A receptor 2	S	897	VSIRLPS(0.974)T(0.021)S(0.004)GSEGVPFR	1.61629	1.23924	1.56875	1.30426	1.0303	0.0280083	0.0218526	0.763037	0.0224725	4	2.14967	4.08282	3.33641	4.50917	4.60379	5.11422	4.24396	5.83677	3.71409	6.27262	4.33705	5.25092	2.53238	4.4725	3.33092	3.78788	1.89928	1.11087	1.68887	1.76612	1.55206	0.92184	1.16773	1.31533	2.09761	1.26782	1.41378	1.49578	receptor	EPH receptor A2
77	EPHA2	P29317	Ephrin type-A receptor 2	S	899	LPS(0.004)T(0.027)S(0.824)GS(0.145)EGVPFR	0.839372	1.03331	1.17279	0.81231	0.715705	0.0932414	0.0798352	0.0734887	0.260779	3	0.196862	0.165992	0.215307	0.249087	0.324237	0.254061	0.293176	0.377378	0.361167	0.321931	0.398023	0.39338	0	0	0	0	0.843187	0.783565	0.891363		1.0937	0.904202	1.10205		1.26529	1.16389	1.08919		receptor	EPH receptor A2
78	EPHA2	P29317	Ephrin type-A receptor 2	S	901	LPSTS(0.006)GS(0.994)EGVPFR	0.765497	0.910301	0.838392	0.840928	0.913054	0.0310799	0.0346157	0.148128	0.158415	4	1.28502	1.04105	1.26195	1.22593	0.608287	0.527593	0.580964	0.569791	1.0253	0.686175	0.794457	0.768327	0.615718	0.4404	0.572138	0.439297	0.810142	0.867343	0.669241	0.715263	0.982047	0.955082	0.77485	0.929222	0.954016	0.936715	0.749366	0.713471	receptor	EPH receptor A2
79	BCKDK	O14874	[3-methyl-2-oxobutanoate dehydrogenase [lipoamide]] kinase, mitochondrial	S	31	S(0.944)T(0.043)S(0.012)AT(0.001)DTHHVEMAR	1.06022	0.914372	0.952571	1.15951	1.11301	0.55823	0.0620594	0.527115	0.726099	4	14.8818	16.0163	13.4064	15.6459	40.7334	36.7543	35.9628	44.2784	28.9596	34.5963	28.3308	24.3127	36.4111	38.8763	32.6046	30.3075	1.07624	0.902312	1.19464	1.0677	0.90086	0.882882	0.978287	0.895458	1.05135	1.08703	0.839537	0.832371	protein kinase	branched chain ketoacid dehydrogenase kinase
80	BCKDK	O14874	[3-methyl-2-oxobutanoate dehydrogenase [lipoamide]] kinase, mitochondrial	S	33	S(0.356)T(0.057)S(0.587)ATDTHHVEMAR	1.06784	0.918264	0.878113	1.16289	1.21607	0.194526	0.0914679	0.194872	0.684907	3	13.697	14.3252	12.432	14.5077	0	0	0	0	13.6683	15.6555	13.5897	10.2958	24.7279	25.0316	21.0903	20.3236	1.04586		1.14539	1.01228	0.907641		0.994256	0.852894	1.05918		0.753267	0.821888	protein kinase	branched chain ketoacid dehydrogenase kinase
86	CLN3	Q13286	Battenin	S	12	RFS(0.997)DS(0.003)EGEETVPEPR	0.938668	0.916935	0.937805	1.0237	1.00092	0.383281	0.411811	0.338635	0.431193	4	79.0411	93.1515	84.4527	99.6559	3687.34	2684.71	2147.23	2598.11	264.227	260.215	251.37	236.82	179.801	155.213	191.597	159.939	1.17852	0.728089	0.984818	0.863247	1.06847	0.582326	0.951342	1.0656	1.26081	0.704602	0.896275	0.889531	membrane	ceroid-lipofuscinosis, neuronal 3
87	CLN3	Q13286	Battenin	S	14	RRFS(0.287)DS(0.713)EGEETVPEPR	1.01336	0.882319	0.976443	1.14852	1.03781	0.718179	0.390048	0.48634	0.391583	2	25.7045	26.9336	26.8812	31.7212	116.36	113.905	83.6464	83.6413	0	0	0	0	0	0	0	0	1.04782	0.978905			1.04578	0.718858			1.23407	0.718814			membrane	ceroid-lipofuscinosis, neuronal 3
88	CD2BP2	O95400	CD2 antigen cytoplasmic tail-binding protein 2	S	194	KGPGQPS(0.5)S(0.5)PQRLDR	0.805836	0.970487	1.22343	0.830342	0.658669	0.335809	0.391048	0.189162	0.70635	2	0.344145	0.284924	0.284854	0.527311	0	0	0	0	0	0	0	0	2.52698	1.98053	2.81318	2.31124	0.827919			0.783753	0.827717			1.11326	1.53224			0.914625		CD2 (cytoplasmic tail) binding protein 2
89	CD2BP2	O95400	CD2 antigen cytoplasmic tail-binding protein 2	S	195	GPGQPS(0.001)S(0.999)PQR	1.10047	1.03083	1.06691	1.06755	1.03145	0.345173	0.636095	0.66123	0.314093	4	97.1599	94.1659	98.5162	110.203	55.8552	61.9899	61.5131	70.9391	32.033	42.4454	32.9958	32.2741	23.6719	23.6198	23.1512	20.2588	0.969185	1.10983	1.32505	0.997798	1.01396	1.1013	1.03006	0.978005	1.13424	1.27005	1.00753	0.855815		CD2 (cytoplasmic tail) binding protein 2
90	CD2BP2	O95400	CD2 antigen cytoplasmic tail-binding protein 2	S	49	HS(0.004)LDS(0.996)DEEEDDDDGGSSK	0.658889	1.12905	1.13398	0.583578	0.581041	0.116141	0.0624788	0.0871201	0.854164	3	7.29764	6.15507	9.69142	8.46471	12.5505	7.89827	12.7727	13.3598	7.5786	3.81894	7.89253	8.92402	0	0	0	0	0.843433	0.629321	0.503912		1.32802	1.01771	1.04142		1.15992	1.06448	1.17753			CD2 (cytoplasmic tail) binding protein 2
92	SNRNP70	P08621	U1 small nuclear ribonucleoprotein 70 kDa	S	226	YDERPGPS(1)PLPHR	1.05186	0.968322	1.00075	1.08627	1.05107	0.197518	0.0734892	0.615056	0.420071	4	9.28783	9.71619	9.20482	10.5599	9.20646	9.14439	8.89072	9.59525	9.70801	10.9472	9.49868	9.55149	5.78268	6.01638	5.42464	4.85716	1.04612	0.993258	1.12765	1.04041	0.991062	0.965704	0.978438	0.938085	1.13696	1.04223	0.983877	0.83995		small nuclear ribonucleoprotein 70kDa (U1)
93	SNRNP70	P08621	U1 small nuclear ribonucleoprotein 70 kDa	S	320	GGGGDMAEPS(1)EAGDAPPDDGPPGELGPDGPDGPEEK	0.76694	0.962235	0.921376	0.79704	0.832385	0.239642	0.36061	0.21259	0.961556	2	0	0	0	0	0.869171	0.621692	0.632962	0.765878	0	0	0	0	0.520023	0.425696	0.622068	0.50005		0.715271		0.818609		0.728237		1.19623		0.881159		0.961592		small nuclear ribonucleoprotein 70kDa (U1)
96	TGFB1I1	O43294	Transforming growth factor beta-1-induced transcript 1 protein	S	137	KRPS(0.999)LPS(0.001)SPSPGLPK	0.699871	1.00925	0.880938	0.693457	0.794461	0.0623935	0.0238608	0.0755383	0.183901	4	8.49547	6.91651	9.24518	8.53264	9.86244	7.24287	9.14917	8.79375	15.3207	8.07154	13.279	12.578	11.0032	7.96758	12.7014	8.87688	0.814141	0.734389	0.526837	0.724116	1.08825	0.927678	0.866733	1.15434	1.00438	0.89164	0.82098	0.806756		transforming growth factor beta 1 induced transcript 1
99	TGFB1I1	O43294	Transforming growth factor beta-1-induced transcript 1 protein	S	143	KRPSLPS(0.001)S(0.016)PS(0.984)PGLPK	0.731499	0.926479	0.895971	0.789547	0.816432	0.12629	0.0337586	0.0947405	0.607647	4	3.40204	3.16194	3.9313	3.80029	7.59413	5.52824	5.95338	7.16445	8.51392	4.76969	6.26101	6.7533	2.1703	1.53741	2.23762	1.58474	0.929426	0.727961	0.560223	0.708386	1.15557	0.783945	0.735385	1.03102	1.11706	0.943419	0.793206	0.730196		transforming growth factor beta 1 induced transcript 1
100	TGFB1I1	O43294	Transforming growth factor beta-1-induced transcript 1 protein	S	68	PRS(1)PKPAAPAAPPFSSSSGVLGTGLCELDR	0.728488	1.02559	1.09181	0.71031	0.667231	0.121766	0.00412773	0.0423129	0.313997	4	10.3599	9.78931	12.6216	14.7933	12.9748	8.41529	11.3895	12.4512	14.9647	7.42814	11.8253	14.7701	6.70512	5.52542	8.15353	6.65576	0.944927	0.648587	0.496378	0.82406	1.21832	0.877815	0.790216	1.21602	1.42795	0.959647	0.986999	0.992639		transforming growth factor beta 1 induced transcript 1
101	TGFB1I1	O43294	Transforming growth factor beta-1-induced transcript 1 protein	S	403	RGS(1)LCATCGLPVTGR	0.708829	0.962042	0.911745	0.736797	0.777442	0.0993567	0.102746	0.105445	0.453526	4	8.3893	7.76549	10.8049	9.9529	3.06936	2.07123	2.49953	2.61874	7.63141	4.62539	6.7736	6.98406	1.87938	1.18169	1.61304	1.30098	0.925643	0.674809	0.606098	0.628768	1.28794	0.814347	0.887594	0.858287	1.18638	0.853186	0.915172	0.692242		transforming growth factor beta 1 induced transcript 1
105	TGFB1I1	O43294	Transforming growth factor beta-1-induced transcript 1 protein	S	194	VQNHLPASGPTQPPVVS(0.003)S(0.003)T(0.003)NEGS(0.062)PS(0.93)PPEPTGK	0.756035	1.01607	1.02283	0.744078	0.739158	0.292969	0.183172	0.182932	0.884781	2	8.77322	7.9451	10.2237	10.5879	10.0355	6.08617	8.69887	8.41802	0	0	0	0	0	0	0	0	0.905609	0.606462			1.16533	0.866807			1.20685	0.838821				transforming growth factor beta 1 induced transcript 1
106	AKT1S1	Q96B36	Proline-rich AKT1 substrate 1	S	88	AAT(0.001)AARPPAPPPAPQPPS(0.962)PT(0.272)PS(0.711)PPRPT(0.054)LAR	1.14645	1.15462	1.15919	0.992928	0.989009	0.197878	0.801714	0.760492	0.741422	2	0	0	0	0	1.88402	2.19016	2.34376	2.63372	3.73774	4.22518	3.98149	3.44045	0	0	0	0		1.16249	1.13041			1.24402	1.06521			1.39792	0.920463			AKT1 substrate 1 (proline-rich)
108	AKT1S1	Q96B36	Proline-rich AKT1 substrate 1	S	247	LNT(0.277)S(0.723)DFQK	0.917665	1.10734	1.29754	0.828713	0.707232	0.532423	0.228388	0.148627	0.151596	4	188.904	226.176	216.301	268.712	78.7312	69.4834	81.8345	93.9368	332.887	252.424	340.73	438.7	93.7157	78.0209	114.459	117.773	1.1973	0.882539	0.758287	0.832528	1.14503	1.03942	1.02356	1.22134	1.42248	1.19313	1.31786	1.2567		AKT1 substrate 1 (proline-rich)
109	AKT1S1	Q96B36	Proline-rich AKT1 substrate 1	S	183	S(1)LPVSVPVWGFK	1.08786	1.00555	1.11598	1.08185	0.974797	0.365419	0.0393858	0.501482	0.0805445	4	68.9685	82.2562	72.9067	76.4929	43.0108	44.9836	43.1409	49.3202	156.945	149.964	145.074	165.639	75.2081	87.0441	78.0435	86.6956	1.19266	1.04587	0.95552	1.15738	1.0571	1.00303	0.924362	1.0377	1.1091	1.14669	1.0554	1.15274		AKT1 substrate 1 (proline-rich)
110	AKT1S1	Q96B36	Proline-rich AKT1 substrate 1	S	211	SSDEENGPPS(0.5)S(0.5)PDLDR	1.19854	1.00712	0.786653	1.19006	1.52359	0.445667	0.428766	0.353505	0.235376	2	0	0	0	0	0	0	0	0	2.90524	4.51265	3.12562	2.54398	0.963972	0.813392	0.904578	0.672516			1.55328	0.843792			1.07586	0.938386			0.875655	0.697651		AKT1 substrate 1 (proline-rich)
111	AKT1S1	Q96B36	Proline-rich AKT1 substrate 1	S	212	SSDEENGPPS(0.011)S(0.989)PDLDR	1.57181	0.899204	1.06908	1.748	1.47025	0.127436	0.0886595	0.301919	0.294077	4	17.4348	19.9578	14.6194	18.5917	14.8142	21.4317	14.3699	22.853	16.581	34.6329	15.2579	14.2434	5.02912	8.08238	4.36569	4.06498	1.14471	1.44671	2.08871	1.60712	0.838515	0.970012	0.920205	0.868083	1.06636	1.54264	0.859019	0.808288		AKT1 substrate 1 (proline-rich)
113	SCAF1	Q9H7N4	Splicing factor, arginine/serine-rich 19	S	239	FDIYDPFHPT(0.004)DEAY(0.088)S(0.908)PPPAPEQK	0.874829	0.991108	1.09248	0.882678	0.800772	0.56893	0.499614	0.208477	0.212621	4	973.423	1294.83	1274.01	1301.63	191.256	149.16	172.315	246.137	105.553	64.2147	79.5607	98.2267	54.6362	42.6642	54.6867	44.5406	1.33018	0.779897	0.608364	0.780878	1.30879	0.900967	0.753751	1.00092	1.33717	1.28695	0.93059	0.815222		SR-related CTD-associated factor 1
114	SCAF1	Q9H7N4	Splicing factor, arginine/serine-rich 19	S	965	GAEETS(0.004)WS(0.996)GEER	1.02693	0.942045	1.05937	1.09011	0.969378	0.496988	0.399259	0.592895	0.195055	4	146.943	217.619	153.506	168.151	30.0326	29.2225	26.7774	42.2098	48.7526	38.8568	40.1377	42.4903	13.3762	11.4596	13.4914	10.9171	1.48098	0.973025	0.797019	0.856715	1.04467	0.891609	0.823293	1.00861	1.14433	1.40546	0.87155	0.816154		SR-related CTD-associated factor 1
119	CCDC6	Q16204	Coiled-coil domain-containing protein 6	S	244	LDQPVS(1)APPS(1)PR	1.41593	1.23687	1.37494	1.14477	1.02982	0.00412277	0.0146232	0.65503	0.14899	4	9.33361	14.1348	13.0405	14.9893	7.6651	10.981	9.27768	11.3931	10.1948	12.9936	10.6529	12.3089	7.13055	10.2838	9.23407	8.55712	1.5144	1.4326	1.27452	1.44221	1.39716	1.21038	1.04493	1.295	1.60595	1.48636	1.20736	1.20006		coiled-coil domain containing 6
120	CCDC6	Q16204	Coiled-coil domain-containing protein 6	S	323	QLS(0.999)ESESSLEMDDER	1.37309	1.15801	1.42553	1.18573	0.96321	0.182814	0.28045	0.867075	0.0380789	4	0.755448	0.840529	0.909955	1.15869	0.230634	0.264833	0.223089	0.273281	0.311163	0.533955	0.382185	0.507692	1.34047	2.03141	1.65142	1.8121	1.11262	1.14828	1.716	1.51545	1.20452	0.967287	1.22825	1.23197	1.53378	1.18491	1.6316	1.35184		coiled-coil domain containing 6
121	CCDC6	Q16204	Coiled-coil domain-containing protein 6	S	325	QLS(0.09)ES(0.787)ES(0.09)S(0.032)LEMDDER	0.845458	1.05188	1.08981	0.803762	0.775783	0.144344	0.300677	0.224806	0.884897	3	0.750835	0.641772	0.934536	0.900538	0.35394	0.321568	0.346514	0.376004	0	0	0	0	0.171434	0.132534	0.159767	0.172757	0.854744	0.90854		0.773089	1.24466	0.979021		0.931944	1.19938	1.06234		1.00772		coiled-coil domain containing 6
124	CCDC6	Q16204	Coiled-coil domain-containing protein 6	S	52	S(0.003)GGIVIS(0.997)PFRLEELTNR	0.930199	0.948974	1.05021	0.980215	0.885728	0.236955	0.276582	0.241892	0.373909	4	1.15033	1.1692	1.23253	1.43247	0.802676	0.718006	0.689195	0.946984	1.38558	1.15373	1.19416	1.13124	1.08833	1.06352	1.09264	1.04407	1.0164	0.894516	0.832668	0.977206	1.07146	0.858622	0.861848	1.00397	1.24527	1.17978	0.816444	0.959336		coiled-coil domain containing 6
125	CCDC6	Q16204	Coiled-coil domain-containing protein 6	S	351	T(0.02)VS(0.96)S(0.02)PIPYTPSPSSSR	1.07536	1.19996	1.30071	0.896165	0.826749	0.104308	0.107826	0.051934	0.520355	4	0.59255	0.685677	0.692294	0.813662	0.535924	0.593374	0.624353	0.799851	0.387733	0.386137	0.488642	0.490363	0.839029	0.873608	1.01209	0.899893	1.15716	1.1072	0.995886	1.04121	1.16833	1.165	1.26025	1.20626	1.37315	1.49247	1.26469	1.07254		coiled-coil domain containing 6
126	CCDC6	Q16204	Coiled-coil domain-containing protein 6	S	352	TVS(0.032)S(0.967)PIPY(0.001)TPSPSSSR	1.02337	1.08521	1.16856	0.94301	0.875753	0.769245	0.194734	0.205819	0.279746	4	0.577774	0.614098	0.663642	0.832201	0.892968	0.842979	0.978662	1.06687	0.509733	0.382965	0.431355	0.608307	0.24198	0.32311	0.302484	0.204653	1.06287	0.944019	0.751306	1.33527	1.14862	1.09596	0.846238	1.25003	1.44036	1.19475	1.19338	0.845741		coiled-coil domain containing 6
134	EIF4EBP2	Q13542	Eukaryotic translation initiation factor 4E-binding protein 2	S	65	RNS(1)PMAQT(1)PPCHLPNIPGVTSPGTLIEDSK	0.861521	1.24942	1.11918	0.689538	0.769779	0.21674	0.0563368	0.0321051	0.271761	4	97.7522	94.2909	136.233	119.141	46.8622	40.1989	60.6732	57.075	233.685	215.596	272.098	274.579	244.917	171.709	280.41	211.85	0.964591	0.857809	0.922594	0.701089	1.39366	1.29471	1.16438	1.14492	1.2188	1.21793	1.175	0.864988		eukaryotic translation initiation factor 4E binding protein 2
138	VCL	P18206	Vinculin	S	579	ALASQLQDS(1)LK	0.916574	1.08852	1.20905	0.842037	0.758096	0.541061	0.171506	0.106269	0.269276	4	0.0301751	0.0353685	0.038856	0.0582498	0.0532715	0.0530353	0.0527754	0.060379	0.0535144	0.0410766	0.0532312	0.0559429	0.00989	0.00723	0.0106911	0.00719	1.17211	0.995566	0.76758	0.731041	1.28768	0.990687	0.994708	1.081	1.93039	1.13342	1.04538	0.726997		vinculin
141	VCL	P18206	Vinculin	S	288	GWLRDPS(0.99)AS(0.01)PGDAGEQAIR	0.946422	0.987473	0.980528	0.958429	0.965217	0.34368	0.148087	0.484225	0.731252	4	0.0696068	0.0775143	0.0763303	0.0786861	0.103297	0.0869073	0.0933816	0.111886	0.132905	0.119963	0.12297	0.120667	0.0428894	0.0398069	0.0439206	0.0343378	1.1136	0.841333	0.902624	0.928129	1.09659	0.90401	0.925245	1.02404	1.13044	1.08314	0.907918	0.800613		vinculin
142	VCL	P18206	Vinculin	S	290	DPS(0.001)AS(0.999)PGDAGEQAIR	0.981839	1.0889	1.04325	0.901678	0.941139	0.542186	0.470848	0.3915	0.933638	4	0.121697	0.135842	0.128833	0.145637	0.0286169	0.0204002	0.0312312	0.0275585	0.152999	0.15452	0.157857	0.158621	0.0593998	0.0646454	0.069727	0.0580039	1.11623	0.712872	1.00994	1.08831	1.05864	1.09136	1.03175	1.17386	1.19672	0.963015	1.03675	0.9765		vinculin
143	VCL	P18206	Vinculin	S	345	GQGS(0.654)S(0.346)PVAMQK	1.09037	1.0144	1.08699	1.07489	1.00311	0.43481	0.345351	0.931428	0.339752	4	0.0634968	0.0696046	0.0570867	0.0759213	0.0766584	0.0665909	0.0715792	0.085088	0.101471	0.13293	0.112049	0.120596	0.0419991	0.0456354	0.047062	0.0358604	1.09619	0.868671	1.31003	1.08658	0.899048	0.933742	1.10425	1.12055	1.19567	1.10996	1.18848	0.853837		vinculin
144	VCL	P18206	Vinculin	S	346	GQGS(0.019)S(0.981)PVAMQK	1.0888	0.964802	1.09981	1.12852	0.989991	0.230479	0.00578691	0.817246	0.180831	4	0.626104	0.665857	0.602148	0.75596	0.603474	0.610979	0.541004	0.696288	0.470919	0.601493	0.507705	0.552087	0.594211	0.595394	0.548381	0.514384	1.06349	1.01244	1.27727	1.00199	0.961738	0.896483	1.07812	0.922873	1.2074	1.1538	1.17236	0.86566		vinculin
148	VCL	P18206	Vinculin	S	272	RALAS(1)IDSK	1.08636	1.40344	0.904462	0.774068	1.20111	0.898693	0.187448	0.814478	0.471662	2	0.0234887	0.0176123	0.0229962	0.0256153	0	0	0	0	0.0174491	0.0248282	0.0318942	0.0125352	0	0	0	0	0.74982		1.42289		0.979032		1.82784		1.09054		0.718387			vinculin
149	VCL	P18206	Vinculin	S	721	S(1)LLDASEEAIK	0.77232	0.998	1.05828	0.773868	0.72979	0.0525719	0.0453481	0.0168437	0.52272	4	0.854527	0.801309	0.887257	1.04876	1.08921	0.796361	0.967458	1.15414	1.46683	0.986741	1.39284	1.48475	1.0455	0.781739	1.16669	0.976481	0.937723	0.731135	0.672703	0.747721	1.0383	0.888219	0.949559	1.11592	1.22729	1.05961	1.01222	0.933989		vinculin
150	VCL	P18206	Vinculin	S	755	VAMANIQPQMLVAGAT(0.09)S(0.91)IAR	0.981867	0.994968	1.05103	0.986832	0.9342	0.552742	0.962331	0.274561	0.231169	4	0.216729	0.221762	0.238915	0.274117	0.269717	0.245855	0.234166	0.270706	0.0921294	0.0967895	0.0792354	0.0892659	0.0670888	0.0632067	0.077103	0.0648559	1.02322	0.911529	1.05058	0.942135	1.10237	0.868191	0.860045	1.14927	1.2648	1.00367	0.968919	0.966717		vinculin
153	H2AFY2	Q9P0M6	Core histone macro-H2A.2	S	173	EGT(0.018)S(0.016)NS(0.804)T(0.138)S(0.024)EDGPGDGFTILSSK	1.07579	0.969779	1.05229	1.10932	1.02233	0.383445	0.482313	0.464594	0.6195	2	0	0	0	0	0.490126	0.491135	0.368471	0.494379	0	0	0	0	0.487427	0.560312	0.57895	0.534177		1.00206		1.14953		0.751789		1.18777		1.00868		1.09591		H2A histone family, member Y2
154	SIRT1	Q96EB6	NAD-dependent protein deacetylase sirtuin-1	S	47	RDGPGLERS(1)PGEPGGAAPER	0.595193	0.965554	1.04315	0.616426	0.570572	0.066012	0.270463	0.00467313	0.69944	2					229.422	131.221	174.643	229.919	208.839	129.151	244.317	226.41						0.571965	0.618421			0.761231	1.16988			1.00217	1.08413			sirtuin 1
158	PELO	Q9BRX2	Protein pelota homolog	S	55	VQTESST(0.011)GS(0.988)VGS(0.001)NR	1.57073	0.961597	1.10213	1.63346	1.42518	0.0429748	0.057618	0.245212	0.285355	4	0.290305	0.336062	0.332905	0.387499	0.616076	0.732924	0.50226	0.719112	0.196712	0.424415	0.196211	0.211421	0.31078	0.552594	0.275641	0.258472	1.15762	1.18967	2.15755	1.77809	1.14674	0.815257	0.997454	0.886932	1.3348	1.16725	1.07477	0.831687		pelota homolog (Drosophila)
160	VDAC2	P45880	Voltage-dependent anion-selective channel protein 2	S	115	LTFDTTFS(1)PNTGK	0.899296	1.04066	1.00923	0.864157	0.891071	0.0971914	0.0813765	0.132914	0.780105	4	2.68523	2.65435	3.15675	3.14483	2.28545	1.8724	2.09847	2.35036	1.57143	1.46398	1.47072	1.49264	1.78165	1.52828	2.01853	1.58122	0.9885	0.81927	0.931624	0.857792	1.1756	0.918184	0.935917	1.13295	1.17116	1.0284	0.949861	0.887503		voltage-dependent anion channel 2
162	EXOC2	Q96KP1	Exocyst complex component 2	S	431	RGS(0.844)S(0.156)FQSGR	1.51313	1.26054	1.33025	1.20038	1.13748	0.236217	0.502154	0.941273	0.522007	3	0	0	0	0	2.49049	3.58762	2.78023	3.6488	0.27605	0.558455	0.376418	0.378612	1.26329	1.35909	1.64443	1.45799		1.44053	2.02303	1.07583		1.11634	1.36359	1.3017		1.46509	1.37154	1.15412		exocyst complex component 2
163	EXOC2	Q96KP1	Exocyst complex component 2	S	432	RGS(0.005)S(0.995)FQSGR	1.46337	1.04287	1.18997	1.40322	1.22975	0.0614827	0.0652497	0.227631	0.334352	4	3.03833	3.56731	2.58912	3.74847	1.78668	2.30297	2.19785	2.25426	1.52295	3.28379	1.71288	2.09856	2.91327	3.59557	2.80977	2.58257	1.1741	1.28896	2.1562	1.2342	0.852152	1.23013	1.12471	0.964472	1.23373	1.2617	1.37796	0.886484		exocyst complex component 2
165	RIPK1	Q13546	Receptor-interacting serine/threonine-protein kinase 1	S	320	RMQS(1)LQLDCVAVPSSR	1.18035	1.24519	1.47875	0.947924	0.798206	0.585718	0.431661	0.174821	0.110953	4	1.02979	1.4669	1.40956	1.83724	0.498228	0.575302	0.633786	0.818798	2.23498	1.84058	2.34977	2.76276	1.03852	1.3695	1.33819	1.29956	1.42446	1.1547	0.823536	1.3187	1.36879	1.27208	1.05136	1.28855	1.78409	1.64342	1.23614	1.25136	protein kinase	receptor (TNFRSF)-interacting serine-threonine kinase 1
166	RIPK1	Q13546	Receptor-interacting serine/threonine-protein kinase 1	S	416	RVS(1)HDPFAQQRPYENFQNTEGK	1.07183	1.21757	1.1053	0.8803	0.969722	0.510829	0.640189	0.723119	0.403146	2	0	0	0	0	2.86836	3.6505	3.49185	2.81204	1.18604	1.03302	1.44434	1.4591	0	0	0	0		1.27268	0.870983			1.21737	1.21778			0.980366	1.23023		protein kinase	receptor (TNFRSF)-interacting serine-threonine kinase 1
173	NUP153	P49790	Nuclear pore complex protein Nup153	S	333	RIPS(0.001)IVS(0.824)S(0.173)PLNS(0.002)PLDR	1.21921	1.17689	1.18079	1.03596	1.03254	0.217836	0.449617	0.458561	0.969707	2	0.760807	0.99584	0.925342	1.00476	0	0	0	0	0	0	0	0	0.879576	0.993478	1.00054	0.915583	1.30893			1.1295	1.21626			1.13752	1.32065			1.04094		nucleoporin 153kDa
174	NUP153	P49790	Nuclear pore complex protein Nup153	S	334	RIPSIVS(0.054)S(0.945)PLNSPLDR	0.947329	1.02263	1.0402	0.926362	0.910719	0.298501	0.787072	0.247303	0.229603	4	0.181086	0.206253	0.206559	0.216357	1.15755	0.932609	1.0835	1.26999	2.06327	2.00593	1.88863	2.11436	0.137965	0.120369	0.151552	0.11646	1.13898	0.805675	0.972211	0.872455	1.14067	0.936032	0.915357	1.09848	1.19477	1.09714	1.02476	0.844128		nucleoporin 153kDa
175	NUP153	P49790	Nuclear pore complex protein Nup153	S	215	S(0.534)HS(0.447)LS(0.02)QHTATSSK	1.30544	0.913652	1.09668	1.42882	1.19036	0.305649	0.480187	0.911592	0.243646	2	0.251959	0.263924	0.27892	0.331057	0	0	0	0	0	0	0	0	0.119662	0.187079	0.0861927	0.105234	1.04749			1.5634	1.107			0.7203	1.31393			0.879427		nucleoporin 153kDa
178	NUP153	P49790	Nuclear pore complex protein Nup153	S	614	S(1)PGFASPK	4.46901	2.19768	3.92518	2.03351	1.13855	0.127668	0.116219	0.25804	0.14672	3	0.336395	1.87481	0.85595	1.8043	0.154528	0.466444	0.217084	0.41316	0	0	0	0	0.414187	1.99442	1.095	1.54831	5.57325	3.0185		4.81527	2.54448	1.40482		2.64374	5.36365	2.67369		3.7382		nucleoporin 153kDa
182	RIPOR2	Q9Y4F9	Rho family-interacting cell polarization regulator 2	S	37	CNS(1)FIENSSALK	0.834234	1.12805	1.07798	0.739538	0.773888	0.00625203	0.859525	0.314142	0.610165	2	4.36105	3.06292	5.82049	4.61334	39.0917	37.7678	36.0207	42.9267									0.702334	0.966134			1.33465	0.921441			1.05785	1.0981
183	RIPOR2	Q9Y4F9	Rho family-interacting cell polarization regulator 2	S	21	S(0.002)QS(0.998)FAGFSGLQER	0.669603	0.736382	0.725945	0.909314	0.922388	0.0918738	0.613218	0.20238	0.787458	2	20.3437	14.4987	18.4542	15.7184	11.6785	7.31683	6.60585	7.9326									0.712687	0.626519			0.907125	0.56564			0.772644	0.679245
190	DAB2	P98082	Disabled homolog 2	S	427	QDLESSVQS(0.038)S(0.038)PHDS(0.87)IAIIPPPQS(0.024)T(0.03)KPGR	1.12002	0.929052	1.20711	1.20555	0.927851	0.193152	0.18367	0.757984	0.286725	2	0	0	0	0	0.234898	0.264459	0.21234	0.326988	0.38148	0.425044	0.363985	0.389943	0	0	0	0		1.12584	1.1142			0.903964	0.954139			1.39204	1.02218			Dab, mitogen-responsive phosphoprotein, homolog 2 (Drosophila)
191	DAB2	P98082	Disabled homolog 2	S	723	QVS(1)LPVTK	2.20787	1.36279	1.9966	1.62011	1.10581	0.0314156	0.0380921	0.264796	0.0338028	4	0.516124	1.0189	0.639526	1.1127	0.362458	0.797769	0.431173	0.771844	1.15196	2.45356	1.47511	2.02655	0.506913	1.28069	0.88302	0.98435	1.97414	2.20099	2.12989	2.52645	1.23909	1.18958	1.28052	1.74195	2.15587	2.12947	1.75921	1.94185		Dab, mitogen-responsive phosphoprotein, homolog 2 (Drosophila)
192	DAB2	P98082	Disabled homolog 2	S	220	SGVDQMDLFGDMS(0.5)T(0.5)PPDLNSPTESK	0.959722	1.09162	1.16715	0.879176	0.82228	0.209431	0.199455	0.337953	0.418561	2	0	0	0	0	0	0	0	0	1.05712	1.03526	1.0999	1.31625	0.195661	0.183945	0.223593	0.213107			0.979328	0.940117			1.04047	1.14276			1.24513	1.08916		Dab, mitogen-responsive phosphoprotein, homolog 2 (Drosophila)
193	DAB2	P98082	Disabled homolog 2	S	227	SGVDQMDLFGDMS(0.001)T(0.001)PPDLNS(0.968)PT(0.03)ES(0.001)K	1.18802	1.11512	1.3726	1.06537	0.865525	0.157905	0.850694	0.268405	0.5626	4	0.230241	0.319956	0.243075	0.40929	0.901113	0.980185	0.938961	1.21308	0.821671	0.861244	0.844675	0.977694	1.68463	2.06623	2.24858	1.98224	1.38966	1.08775	1.04816	1.22651	1.05574	1.042	1.028	1.33476	1.77766	1.3462	1.18988	1.17666		Dab, mitogen-responsive phosphoprotein, homolog 2 (Drosophila)
196	DAB2	P98082	Disabled homolog 2	S	401	SSPNPFVGS(1)PPK	0.845348	1.09128	1.15114	0.774641	0.73436	0.0582715	0.0315587	0.00689274	0.491601	4	11.5724	11.0345	13.3209	14.9253	10.1293	8.02762	9.60213	10.445	11.9628	8.86678	10.8558	13.4266	9.96949	8.91437	13.5445	11.5774	0.953516	0.792515	0.741197	0.894165	1.15109	0.947956	0.907467	1.3586	1.28972	1.03117	1.12236	1.16129		Dab, mitogen-responsive phosphoprotein, homolog 2 (Drosophila)
202	HMGCS1	Q01581	Hydroxymethylglutaryl-CoA synthase, cytoplasmic	S	495	RPTPNDDTLDEGVGLVHSNIAT(0.018)EHIPS(0.982)PAK	0.816456	0.934154	1.08128	0.874005	0.755081	0.183056	0.244342	0.290069	0.328566	2	0.151543	0.127841	0.152818	0.191707	0.128283	0.101256	0.11031	0.115139	0	0	0	0	0	0	0	0	0.843599	0.789312			1.00841	0.859894			1.26503	0.897532				3-hydroxy-3-methylglutaryl-CoA synthase 1 (soluble)
205	PEX10	O60683	Peroxisome biogenesis factor 10	S	261	RAS(1)LEER	1.27094	1.16701	1.11119	1.08905	1.14376	0.252776	0.476419	0.482001	0.583397	3					160.673	174.857	221.651	221.772	7.96948	13.0501	9.14975	9.14465	2.72501	2.96216	2.65258	2.19597		1.08827	1.63751	1.08703		1.37951	1.1481	0.97342		1.38026	1.14746	0.805858	membrane	peroxisomal biogenesis factor 10
207	NUP155	O75694	Nuclear pore complex protein Nup155	S	992	AAPQS(0.998)PS(0.002)VPK	1.23863	0.991921	1.25313	1.24872	0.988432	0.0180454	0.0547573	0.818661	0.0455339	4	2.22634	2.61496	2.28172	3.16522	1.91451	2.50263	1.99059	2.79926	2.39979	2.8893	2.37855	2.82998	3.65102	4.63247	3.32946	3.46633	1.17455	1.30719	1.20398	1.26881	1.02487	1.03974	0.991147	0.911924	1.42171	1.46213	1.17926	0.949413		nucleoporin 155kDa
208	NUP155	O75694	Nuclear pore complex protein Nup155	S	994	AAPQS(0.328)PS(0.672)VPK	1.13855	1.15674	1.24611	0.984274	0.91368	0.0925136	0.504394	0.0992625	0.265111	3	0.15953	0.18656	0.243342	0.224476	0	0	0	0	1.01587	1.08715	0.993608	1.12819	0.311501	0.36634	0.301148	0.38024	1.16944		1.07016	1.17605	1.52537		0.978084	0.966765	1.40711		1.11056	1.22067		nucleoporin 155kDa
209	NUP155	O75694	Nuclear pore complex protein Nup155	S	3	PS(0.529)S(0.471)LLGAAMPASTSAAALQEALENAGR	0.842595	1.06142	1.03556	0.79384	0.813664	0.192262	0.184219	0.227549	0.736816	2	0	0	0	0	0.204656	0.165441	0.207782	0.221654	0	0	0	0	0.219475	0.192437	0.243082	0.216855		0.808387		0.876803		1.01527		1.10756		1.08305		0.98806		nucleoporin 155kDa
211	SDF4	Q9BRK5	45 kDa calcium-binding protein	S	357	LVDYARS(1)VHEEF	1.11348	1.12973	1.19108	0.985618	0.934844	0.447537	0.818391	0.317116	0.575443	2	0	0	0	0	0	0	0	0	0.436478	0.555461	0.452757	0.560867	0.252133	0.240624	0.308145	0.276636			1.2726	0.954355			1.0373	1.22215			1.28498	1.09718	secreted	stromal cell derived factor 4
213	AMPD2	Q01433	AMP deaminase 2	S	168	QIS(1)QDVKLEPDILLR	2.12686	1.71497	2.3579	1.24017	0.902015	0.0167052	0.075452	0.155777	0.0450343	4	5.77872	15.3268	10.8536	17.4838	6.0312	13.3922	10.3879	13.5937	6.00671	10.772	10.088	13.7571	4.4454	8.18554	7.02315	8.2767	2.65227	2.22049	1.79332	1.84135	1.8782	1.72236	1.67946	1.57987	3.02554	2.2539	2.29029	1.86186		adenosine monophosphate deaminase 2
214	AMPD2	Q01433	AMP deaminase 2	S	76	RAS(1)LQASTAAPEAR	1.48292	1.36146	0.929812	1.08922	1.59487	0.0819773	0.929521	0.0499746	0.160714	4	0.222015	0.291633	0.327429	0.219638	0.384164	0.606934	0.680957	0.376168	0.149638	0.281716	0.178097	0.154097	0.142789	0.165007	0.143971	0.102947	1.31357	1.57988	1.88265	1.1556	1.47481	1.77257	1.19019	1.00827	0.989293	0.979185	1.0298	0.720972		adenosine monophosphate deaminase 2
215	AMPD2	Q01433	AMP deaminase 2	S	100	S(1)LPGPAPCLK	3.53247	2.49611	2.11413	1.41519	1.67089	0.0765497	0.0894664	0.111254	0.284155	3	0.0862994	0.381919	0.232017	0.266724	0	0	0	0	0.128422	0.409548	0.333467	0.218253	0.24451	0.729328	0.538692	0.379531	4.42551		3.18908	2.98281	2.68852		2.59666	2.20314	3.09068		1.6995	1.55221		adenosine monophosphate deaminase 2
216	CSF1	P09603	Macrophage colony-stimulating factor 1	S	533	SHQEPQRADS(1)PLEQPEGSPLTQDDR	1.28067	0.523287	1.05566	2.44736	1.21315	0.801779	0.198962	0.470015	0.183231	2	287.577	214.762	113.038	223.822	141.801	257.304	92.6675	189.022	0	0	0	0	0	0	0	0	0.746798	1.81454			0.393069	0.653504			0.778305	1.33301			membrane	colony stimulating factor 1 (macrophage)
219	CTTNBP2NL	Q9P2B4	CTTNBP2 N-terminal-like protein	S	481	FQSQADQDQQASGLQS(0.994)PPS(0.004)RDLS(0.001)PTLIDNSAAK	1.01391	0.981883	1.16342	1.03262	0.871489	0.928056	0.861941	0.219672	0.332843	4	1.40499	1.89581	1.00863	1.84659	1.97731	1.98313	1.98959	2.72042	1.67496	1.39137	1.66548	1.55324	1.15309	1.00625	1.39419	1.19486	1.34934	1.00294	0.830691	0.872655	0.717889	1.00621	0.99434	1.20909	1.31431	1.37582	0.927331	1.03622		CTTNBP2 N-terminal like
221	CTTNBP2NL	Q9P2B4	CTTNBP2 N-terminal-like protein	S	549	GDT(0.001)S(0.008)HS(0.988)PT(0.002)PGK	1.44632	0.828087	1.0927	1.74658	1.32362	0.19324	0.178682	0.263802	0.080462	3	0.168411	0.164126	0.149772	0.186873	0	0	0	0	0.208893	0.370957	0.181134	0.260018	0.344565	0.547368	0.250783	0.31829	0.974551		1.77583	1.58858	0.889323		0.867115	0.727824	1.10962		1.24474	0.923742		CTTNBP2 N-terminal like
223	CTTNBP2NL	Q9P2B4	CTTNBP2 N-terminal-like protein	S	563	VSSPLS(0.001)PLS(0.999)PGIK	1.44167	1.18018	1.63717	1.22157	0.880588	0.0887389	0.118528	0.158667	0.133743	4	1.01223	1.41729	1.17305	1.58527	1.14663	1.46628	1.14629	1.79396	0.147456	0.237135	0.137638	0.288489	0.101886	0.150749	0.165945	0.148916	1.40018	1.27877	1.60817	1.47958	1.15888	0.999699	0.933413	1.62873	1.56612	1.56454	1.95643	1.46159		CTTNBP2 N-terminal like
224	CTTNBP2NL	Q9P2B4	CTTNBP2 N-terminal-like protein	S	568	VSSPLSPLSPGIKS(0.956)PT(0.044)IPR	0.913797	1.00221	1.1103	0.911781	0.823016	0.0509453	0.13078	0.0512101	0.244983	4	2.80655	2.60012	2.92613	3.21297	4.84298	4.31639	4.35736	5.66702	5.34175	4.72706	4.82109	5.90559	2.87682	2.7403	3.34856	2.93636	0.926449	0.891267	0.884928	0.952544	1.04261	0.899727	0.90253	1.16398	1.14481	1.17015	1.10555	1.02069		CTTNBP2 N-terminal like
225	CSDE1	O75534	Cold shock domain-containing protein E1	S	514	LLGRNS(1)NSK	0.882786	0.96289	0.95711	0.916809	0.922345	0.00138286	0.214007	0.25227	0.900074	4	0.552878	0.492775	0.605125	0.61112	0.321936	0.277177	0.290566	0.309722	0.679581	0.621661	0.631496	0.654157	0.314944	0.272147	0.291404	0.251466	0.891291	0.860969	0.914771	0.864113	1.0945	0.902558	0.929244	0.925256	1.10534	0.962061	0.962589	0.798446		cold shock domain containing E1, RNA-binding
226	VANGL1	Q8TAA9	Vang-like protein 1	S	338	RRDS(0.627)S(0.373)HNELYYEEAEHER	1.38487	1.27926	1.00005	1.08255	1.38481	0.293388	0.237436	0.713625	0.338295	4	46.2031	47.897	37.0958	46.6511	110.717	136.252	110.243	146.552	2.71451	4.82249	5.8113	1.65832	2.15787	3.22735	2.54114	2.27854	1.03666	1.23064	1.77656	1.49562	0.802885	0.995717	2.14083	1.17762	1.0097	1.32366	0.610909	1.05592	membrane	VANGL planar cell polarity protein 1
227	VANGL1	Q8TAA9	Vang-like protein 1	S	339	RRDS(0.5)S(0.5)HNELYYEEAEHER	1.42939	1.24965	1.02476	1.14383	1.39486	0.228221	0.211836	0.813681	0.318992	4	27.2787	33.1367	18.6705	30.2394	110.717	136.252	110.243	146.552	2.71451	4.82249	5.8113	1.65832	2.15787	3.22735	2.54114	2.27854	1.21475	1.23064	1.77656	1.49562	0.684437	0.995717	2.14083	1.17762	1.10854	1.32366	0.610909	1.05592	membrane	VANGL planar cell polarity protein 1
228	TRIM33	Q9UPN9	E3 ubiquitin-protein ligase TRIM33	S	1119	S(1)DERPVHIK	1.31113	1.09621	1.32348	1.19606	0.990669	0.0863414	0.0187534	0.556862	0.0980142	4	6.01973	8.99681	7.35846	9.27607	17.2492	20.7664	17.2495	22.6465	25.1162	24.8733	23.4542	29.9317	9.32474	14.5068	11.4562	11.6405	1.49456	1.2039	0.99033	1.55574	1.22239	1.00002	0.93383	1.22858	1.54095	1.3129	1.19173	1.24835	protein kinase	tripartite motif containing 33
229	CLCC1	Q96S66	Chloride channel CLIC-like protein 1	S	438	FQT(0.002)GNKS(0.998)PEVLR	2.05943	1.33125	2.39107	1.54699	0.861303	0.0419743	0.0735727	0.047377	0.0549655	4	4.7502	12.944	6.65944	14.7694	3.07086	5.80767	3.90598	6.6224	4.97282	9.51751	6.02512	12.0185	3.52915	6.02663	5.08027	6.6407	2.72493	1.89122	1.91391	1.70767	1.40193	1.27195	1.21161	1.43952	3.10923	2.15653	2.41684	1.88167	membrane	chloride channel CLIC-like 1
231	CLCC1	Q96S66	Chloride channel CLIC-like protein 1	S	532	SEAAGSPDQGS(0.008)T(0.019)YS(0.973)PAR	1.1177	1.02193	1.09079	1.09372	1.02467	0.499158	0.515639	0.787656	0.585019	4	1.16109	1.02962	1.16921	1.38987	0.665066	0.610606	0.675791	0.84256	1.14174	1.82531	1.24906	1.23822	1.04683	1.1172	1.01605	0.852903	0.886763	0.918113	1.59871	1.06722	1.00699	1.01613	1.094	0.970598	1.19704	1.26688	1.0845	0.814747	membrane	chloride channel CLIC-like 1
233	SLC16A1	P53985	Monocarboxylate transporter 1	S	467	EEET(0.018)S(0.982)IDVAGKPNEVTK	0.625905	1.0391	1.03539	0.602355	0.604511	0.126601	0.0563038	0.0860235	0.659507	4	132.464	121.03	155.131	159.086	269.474	168.794	273.159	266.232	253.577	83.7154	217.158	248.386	70.2467	44.4956	78.3396	68.3566	0.913681	0.626381	0.330138	0.633419	1.17112	1.01367	0.856379	1.11521	1.20098	0.987967	0.979527	0.973093	membrane	solute carrier family 16 (monocarboxylate transporter), member 1
234	SLC16A1	P53985	Monocarboxylate transporter 1	S	461	KES(0.963)KEEET(0.036)S(0.001)IDVAGK	0.409706	1.05093	1.00537	0.38985	0.407516	0.0746895	0.0813774	0.0590091	0.573092	3	0	0	0	0	16.6298	7.52523	16.1327	13.2402	8.48644	2.75817	6.9976	9.15379	9.8245	4.43668	13.3429	11.2128		0.452515	0.325009	0.451593		0.97011	0.824562	1.35812		0.79617	1.07864	1.14131	membrane	solute carrier family 16 (monocarboxylate transporter), member 1
235	PAK4	O96013	Serine/threonine-protein kinase PAK 4	S	148	FAGHSEAGGGS(1)GDR	0.938156	0.707394	0.822066	1.32621	1.14122	0.614611	0.109931	0.424803	0.144289	4	1.75755	1.34946	1.1671	1.57915	1.39654	1.08724	0.985464	1.14049	1.66267	1.9959	1.1687	1.4206	1.40756	1.41583	1.06549	1.01163	0.767805	0.77852	1.20042	1.00588	0.66405	0.705645	0.702903	0.756978	0.898495	0.81665	0.854407	0.718712	protein kinase	p21 protein (Cdc42/Rac)-activated kinase 4
236	PAK4	O96013	Serine/threonine-protein kinase PAK 4	S	104	RDS(1)PPPPAR	1.01687	0.949045	0.953988	1.07146	1.06591	0.946554	0.480521	0.423066	0.75448	4	9.35284	8.29146	8.92223	8.9653	9.65082	8.34595	8.94936	8.65444	6.03735	7.78411	5.97943	6.46942	15.3886	15.8016	14.2268	13.6815	0.886518	0.864792	1.28933	1.02683	0.953959	0.927316	0.990406	0.924497	0.958565	0.896757	1.07157	0.889062	protein kinase	p21 protein (Cdc42/Rac)-activated kinase 4
237	PAK2	O96013	Serine/threonine-protein kinase PAK 4	S	181	RPLS(1)GPDVGTPQPAGLASGAK	0.931692	0.99575	1.09854	0.935668	0.848122	0.150413	0.157941	0.00532823	0.244914	4	37.3849	36.7362	37.5749	43.9782	35.6661	35.7208	36.223	43.1039	31.9996	26.5138	29.3522	32.8092	53.3852	48.795	55.7893	52.5277	0.982648	1.00153	0.828567	0.914017	1.00508	1.01561	0.91727	1.04503	1.17636	1.20854	1.0253	0.983937	protein kinase	p21 protein (Cdc42/Rac)-activated kinase 4
238	PAK4	O96013	Serine/threonine-protein kinase PAK 4	S	474	S(1)LVGTPYWMAPELISR	0.918544	0.960669	1.0034	0.95615	0.915427	0.0185943	0.263112	0.137082	0.785759	4	16.4205	16.1358	18.5248	17.818	6.48058	5.84699	5.77442	6.38984	2.33146	1.92302	1.91493	2.26137	22.3181	21.5251	22.3661	21.7061	0.982662	0.902232	0.824813	0.964468	1.12815	0.891035	0.821344	1.00215	1.08511	0.985997	0.969938	0.972577	protein kinase	p21 protein (Cdc42/Rac)-activated kinase 4
241	BCKDHA	P12694	2-oxoisovalerate dehydrogenase subunit alpha, mitochondrial	S	337	IGHHS(0.981)T(0.016)S(0.002)DDSSAYR	1.09158	0.847189	0.992549	1.28847	1.09977	0.840098	0.496797	0.636194	0.231785	4	1.42885	1.13353	1.56127	1.86291	2.46863	2.15155	1.79852	2.6404	0.804321	1.15743	0.77998	0.808337	0.440315	0.555866	0.263217	0.260598	0.793312	0.871554	1.43902	1.26243	1.09267	0.728551	0.969737	0.597793	1.30378	1.06958	1.00499	0.591843		branched chain keto acid dehydrogenase E1, alpha polypeptide
242	CCDC97	Q96F63	Coiled-coil domain-containing protein 97	S	212	T(0.001)PT(0.001)HQPPKPGS(0.991)PGRPACPLS(0.006)NLLLQS(0.002)YEER	0.942126	1.17477	1.29966	0.801967	0.7249	0.798191	0.0842962	0.140587	0.28453	3	18.2131	15.8793	21.9854	25.4627	224.917	247.524	268.769	298.111	78.0008	66.613	87.5336	91.691					0.871861	1.10051	0.854004		1.20712	1.19497	1.12221		1.39805	1.32543	1.17551			coiled-coil domain containing 97
252	GSK3A	P49840	Glycogen synthase kinase-3 alpha	S	21	T(0.143)S(0.143)S(0.714)FAEPGGGGGGGGGGPGGSASGPGGTGGGK	1.23348	1.15834	1.22869	1.06487	1.0039	0.104328	0.502606	0.808562	0.539744	4	66.6812	92.4507	65.72	93.2799	15.6755	17.9993	19.229	19.1982	51.7441	58.5203	67.5066	61.4439	44.9108	56.9584	50.141	49.5674	1.38646	1.14825	1.13096	1.26826	0.985585	1.22669	1.30462	1.11646	1.39889	1.22473	1.18746	1.10369	protein kinase	glycogen synthase kinase 3 alpha
253	SAMD4B	Q5PRF9	Protein Smaug homolog 2	S	271	AAFTTPDHAPLS(0.914)PQS(0.043)S(0.043)VASSGSEQTEEQGSSR	1.09266	1.167	1.2815	0.936295	0.852639	0.217345	0.915139	0.287672	0.549247	3	2.87383	3.48969	2.83881	4.07481	42.1785	44.147	39.7944	53.8333	10.8478	11.0322	17.0279	12.478	0	0	0	0	1.2143	1.04667	1.017		0.987814	0.943475	1.56972		1.41791	1.27632	1.15028			sterile alpha motif domain containing 4B
257	SAMD4B	Q5PRF9	Protein Smaug homolog 2	S	607	HALT(0.21)S(0.785)PS(0.005)LGGQGR	1.45074	1.22866	1.8949	1.18075	0.765604	0.325928	0.330356	0.357325	0.348889	2	0	0	0	0	47.6498	77.7904	62.5979	112.802	14.5718	18.4907	16.6643	20.728	0	0	0	0		1.63254	1.26894			1.31371	1.1436			2.36732	1.42248			sterile alpha motif domain containing 4B
260	SMG9	Q9H0W8	Protein SMG9	S	451	AGPGS(0.471)S(0.526)PLFS(0.003)LLPGYR	0.978779	1.129	1.17832	0.866944	0.830655	0.785839	0.912922	0.201107	0.651251	2	1.55709	2.00126	1.64365	2.29201	0	0	0	0	0	0	0	0	0.819954	0.551257	0.985921	0.725382	1.28525			0.672303	1.05559			1.20241	1.47198			0.884662	membrane	SMG9 nonsense mediated mRNA decay factor
261	SMG9	Q9H0W8	Protein SMG9	S	53	DAS(0.996)EET(0.004)STSVMQK	0.668099	0.777484	1.02666	0.859309	0.650749	0.181895	0.293965	0.202959	0.318698	2	6.5805	4.72611	5.86254	6.19723	5.10749	3.15642	3.39174	5.67731	0	0	0	0	0	0	0	0	0.718199	0.617999			0.890896	0.664073			0.941757	1.11156			membrane	SMG9 nonsense mediated mRNA decay factor
265	SMG9	Q9H0W8	Protein SMG9	S	32	WKEPGSGGPQNLS(1)GPGGR	0.640728	0.820851	0.886503	0.780566	0.722759	0.00764234	0.215948	0.00693952	0.641205	4	5.21972	3.52243	4.50648	4.83924	7.46065	5.54855	5.21057	6.5161	5.04811	2.79166	3.62344	4.607	8.0916	4.78505	8.12281	6.73939	0.674832	0.743709	0.553011	0.591361	0.863357	0.698407	0.717782	1.00386	0.927109	0.873396	0.912619	0.832887	membrane	SMG9 nonsense mediated mRNA decay factor
266	PPP1R13L	Q8WUF5	RelA-associated inhibitor	S	158	APS(1)PRPGPGPLR	1.14509	0.989417	1.155	1.15734	0.991425	0.523983	0.238549	0.934396	0.350445	3	0.609398	0.558773	0.602421	0.57501	1.19205	1.89601	1.61415	2.19737	1.46772	1.36175	0.91821	0.995207	0	0	0	0	0.916925	1.59055	0.927804		0.98855	1.3541	0.625605		0.943569	1.84335	0.678065			protein phosphatase 1, regulatory subunit 13 like
267	PPP1R13L	Q8WUF5	RelA-associated inhibitor	S	567	HGGPGPGGPEPELS(0.994)PIT(0.005)EGSEAR	0.702478	1.0862	1.08199	0.646728	0.649244	0.373075	0.35173	0.315748	0.48857	2	0	0	0	0	5.93278	2.97303	6.14502	5.358	0	0	0	0	1.02397	0.9255	1.16388	1.29109		0.50112		0.903837		1.03577		1.13663		0.903119		1.26087		protein phosphatase 1, regulatory subunit 13 like
268	PPP1R13L	Q8WUF5	RelA-associated inhibitor	S	526	RRGS(1)MEQAPAVALPPTHK	1.33571	1.38831	1.14373	0.962116	1.16786	0.110794	0.618308	0.314609	0.10203	4	0.556924	0.98305	0.880082	0.706229	1.65043	1.85532	1.68962	1.33692	1.0411	1.54869	1.8852	1.40491	1.14838	1.10935	1.30737	1.31756	1.76514	1.12415	1.48755	0.966018	1.58026	1.02375	1.81078	1.13845	1.26809	0.810045	1.34944	1.14733		protein phosphatase 1, regulatory subunit 13 like
271	PPP1R13L	Q8WUF5	RelA-associated inhibitor	S	113	SESAPTLHPYS(0.001)PLS(0.999)PK	1.01877	1.03074	1.18253	0.988384	0.861515	0.970954	0.506824	0.26087	0.317376	3	0	0	0	0	0.812895	0.802128	0.796101	1.17205	0.495972	0.539813	0.518959	0.483102	1.62252	1.59194	1.73046	1.83624		0.986754	1.08839	0.981149		0.979341	1.04635	1.06653		1.44182	0.974052	1.13172		protein phosphatase 1, regulatory subunit 13 like
273	SAE1	Q9UBE0	SUMO-activating enzyme subunit 1	S	12	EEAGGGIS(1)EEEAAQYDR	0.798272	0.92128	1.20097	0.866481	0.664687	0.406871	0.348249	0.190751	0.203572	2	0.186588	0.190836	0.197013	0.276921	0.35267	0.202354	0.277443	0.323686	0	0	0	0	0	0	0	0	1.02277	0.573777			1.05587	0.786692			1.48413	0.917816				SUMO1 activating enzyme subunit 1
274	SYMPK	Q92797	Symplekin	S	1243	EERS(0.975)PQT(0.025)LAPVGEDAMK	0.819114	0.953239	1.08641	0.859296	0.753966	0.103104	0.0997974	0.00409208	0.200108	4	3.80391	3.76866	3.87922	4.7494	2.69595	2.22169	2.58284	3.04615	1.4015	0.92871	1.21903	1.4414	5.70645	4.55936	5.50849	5.35664	0.990734	0.824083	0.662656	0.798984	1.0198	0.958044	0.869805	0.965309	1.24856	1.1299	1.02847	0.9387		symplekin
277	SYMPK	Q92797	Symplekin	S	1171	LKPGGVGAPS(0.001)S(0.006)S(0.052)S(0.94)PS(0.001)PSPSAR	0.982847	1.09817	1.25153	0.894989	0.785318	0.491899	0.315284	0.18646	0.519274	2	0	0	0	0	3.67627	4.00167	4.34096	5.52568	15.8866	13.9354	16.1333	15.8864	0	0	0	0		1.08851	0.877182			1.1808	1.01553			1.50307	0.99999			symplekin
279	SYMPK	Q92797	Symplekin	S	1259	T(0.5)PS(0.5)PAAEDAREPEAK	0.704349	0.877969	0.80298	0.802248	0.877169	0.194675	0.19755	0.478288	0.435151	2	0	0	0	0	0.973111	0.620935	0.831429	0.844062	1.01482	0.782024	0.914894	0.74952	0	0	0	0		0.638093	0.770604			0.854404	0.901534			0.867385	0.738574			symplekin
280	EHD2	Q9NZN4	EH domain-containing protein 2	S	468	YDEIFYNLAPADGKLS(0.975)GS(0.025)K	0.68366	1.069	1.12913	0.639533	0.605478	0.00620729	0.0137814	0.00723496	0.35295	4	5.57457	4.8195	6.41805	6.81608	3.0289	2.44964	3.14033	3.62099	1.62154	0.653101	1.5687	1.72025	3.37767	2.22443	3.7846	3.50411	0.864551	0.808755	0.402766	0.658568	1.15131	1.03679	0.967417	1.12048	1.22271	1.19548	1.06088	1.03743		EH-domain containing 2
281	EHD2	Q9NZN4	EH domain-containing protein 2	S	470	SKYDEIFYNLAPADGKLS(0.381)GS(0.619)K	0.725481	1.02091	1.1908	0.710623	0.60924	0.0808921	0.126719	0.0400499	0.116835	4	0.6087	0.550098	0.657917	0.850515	1.05292	0.854208	0.950123	1.27432	1.75111	1.09829	1.97754	2.1022	1.15055	0.643986	1.1173	1.09894	0.903727	0.811278	0.627195	0.559722	1.08086	0.902373	1.1293	0.971099	1.39727	1.21028	1.20049	0.955148		EH-domain containing 2
282	XRCC1	P18887	DNA repair protein XRCC1	S	241	AIGSTSKPQES(1)PK	0.742528	1.13582	1.17395	0.653735	0.632505	0.0943757	0.0638751	0.146091	0.571014	4	2.031	1.78985	2.49661	2.61046	9.71561	6.78567	8.88006	8.09136	18.1704	12.5015	16.256	22.5839	6.98257	4.90459	10.5116	9.32014	0.881265	0.698429	0.688016	0.702404	1.22925	0.913999	0.89464	1.5054	1.28531	0.832821	1.24289	1.33477		X-ray repair complementing defective repair in Chinese hamster cells 1
283	XRCC1	P18887	DNA repair protein XRCC1	S	266	KTPSKPPAQLS(0.997)PS(0.003)VPK	0.954589	0.935409	1.23461	1.0205	0.773189	0.769262	0.975417	0.229911	0.203353	2	0	0	0	0	6.52583	7.71592	6.31712	8.91476	7.52553	5.46963	6.79404	8.30178	0	0	0	0		1.18237	0.726811			0.968019	0.902799			1.36607	1.10315			X-ray repair complementing defective repair in Chinese hamster cells 1
285	XRCC1	P18887	DNA repair protein XRCC1	S	447	TKPTQAAGPS(0.038)S(0.962)PQKPPTPEETK	0.713975	1.04858	1.08522	0.680897	0.657906	0.277085	0.227619	0.202346	0.354428	3	16.0156	15.4024	17.9185	19.5438	28.2685	21.3097	29.7673	30.0994	53.656	22.8782	52.2562	52.079	0	0	0	0	0.961709	0.75383	0.426387		1.11881	1.05302	0.97391		1.22029	1.06477	0.970608			X-ray repair complementing defective repair in Chinese hamster cells 1
286	SH3BP5L	Q7L8J4	SH3 domain-binding protein 5-like	S	350	CDS(1)VEHLR	0.927903	1.06712	1.30631	0.869536	0.710325	0.00656929	0.0644869	0.0427221	0.0362299	4	16.6109	15.3746	19.5835	25.0607	29.9974	27.9482	33.5216	42.8597	34.6951	32.0097	36.1224	45.1703	32.742	30.5076	30.4805	32.2784	0.925571	0.931687	0.922599	0.931757	1.17895	1.11748	1.04114	0.930929	1.50869	1.42878	1.30192	0.985841		SH3-binding domain protein 5-like
287	SH3BP5L	Q7L8J4	SH3 domain-binding protein 5-like	S	30	ETPQGELRPEVVEDEVPRS(1)PVAEEPGGGGSSSSEAK	0.856807	1.19861	1.35459	0.714833	0.632522	0.178315	0.00647125	0.0493026	0.217106	4	22.1416	21.7507	33.8035	35.3615	54.7385	48.7581	62.0464	76.956	55.6669	35.0922	55.5477	74.2083	53.3005	49.2359	60.5701	57.6887	0.982345	0.890746	0.630396	0.923742	1.5267	1.13351	0.997858	1.13639	1.59706	1.40588	1.33308	1.08233		SH3-binding domain protein 5-like
289	SH3BP5L	Q7L8J4	SH3 domain-binding protein 5-like	S	362	GLSDHVS(1)LDGQELGTR	0.801687	1.09606	1.15648	0.731424	0.693211	0.0777796	0.00893555	0.0434736	0.354003	4	65.2035	59.9061	90.1062	90.4889	107.75	73.5989	104.089	120.052	99.9721	72.1356	96.3143	116.185	69.8502	61.7045	74.9421	67.1815	0.918756	0.68305	0.721557	0.883384	1.38192	0.966021	0.963412	1.0729	1.38779	1.11417	1.16217	0.961794		SH3-binding domain protein 5-like
290	SH3BP5L	Q7L8J4	SH3 domain-binding protein 5-like	S	343	TVAS(1)DLQK	0.753294	1.24712	0.98439	0.604026	0.76524	0.432033	0.135949	0.440698	0.429507	3	0	0	0	0	3.16306	1.73299	3.28938	2.97079	2.09237	1.08319	1.612	2.11033	3.57492	4.26956	6.90321	3.59412		0.547884	0.517688	1.19431		1.03994	0.770421	1.93101		0.939214	1.00859	1.00537		SH3-binding domain protein 5-like
292	VASP	P50552	Vasodilator-stimulated phosphoprotein	S	239	KVS(1)KQEEASGGPTAPK	0.698978	1.58572	1.042	0.440795	0.670802	0.0369176	0.028937	0.017084	0.0396688	4	1.75765	1.56484	2.84228	1.9959	4.14361	3.0955	5.40156	4.00231	1.17871	0.579808	1.8232	1.17656	2.86287	1.90856	5.36914	3.0587	0.890301	0.747053	0.4919	0.66666	1.61709	1.30359	1.54677	1.87544	1.13555	0.965898	0.998174	1.0684		vasodilator-stimulated phosphoprotein
294	SLC38A2	Q96QD8	Sodium-coupled neutral amino acid transporter 2	S	10	KAEMGRFS(0.979)IS(0.021)PDEDSSSYSSNSDFNYSYPTK	1.13125	1.26569	1.20762	0.893783	0.936761	0.253464	0.873905	0.195699	0.800648	2	0	0	0	0	1.42189	1.61622	1.47584	1.69325	0	0	0	0	0.507967	0.571886	0.758618	0.621953		1.13667		1.12583		1.03794		1.49344		1.19085		1.2244	membrane	solute carrier family 38, member 2
298	SYNRG	Q9UMZ2	Synergin gamma	S	935	ET(0.015)S(0.015)FGS(0.852)S(0.117)ENITMTSLSK	0.889114	0.901024	1.02109	0.986782	0.870751	0.16328	0.207676	0.23392	0.598505	4	1.02595	1.31437	0.840687	1.27705	10.052	7.37393	8.41186	10.2852	2.61714	1.8786	2.51443	2.45015	8.28646	6.82761	8.17943	7.29381	1.28112	0.733578	0.717807	0.823948	0.819424	0.836834	0.960756	0.987083	1.24475	1.0232	0.936193	0.880208		synergin, gamma
304	SYNRG	Q9UMZ2	Synergin gamma	S	752	QLS(1)LEGSGLGVEDLK	1.79296	1.38851	1.77375	1.29128	1.01083	0.00762577	0.00406383	0.874075	0.080905	4	10.0664	18.912	13.3212	18.4668	26.3492	43.4808	37.0663	49.2441	13.6381	27.7536	20.0934	27.4072	16.0161	25.7531	21.6324	22.1343	1.87872	1.65018	2.035	1.60795	1.32333	1.40673	1.47333	1.35067	1.8345	1.8689	2.00961	1.382		synergin, gamma
305	SYNRG	Q9UMZ2	Synergin gamma	S	1075	RSLS(1)LGDK	0.984973	1.28924	1.00766	0.763997	0.977487	0.935961	0.366156	0.828552	0.830198	3	23.2297	21.8366	20.4088	27.7558	0	0	0	0	9.29174	13.8694	18.8199	7.75469	5.51483	2.88003	5.31466	5.47931	0.940027		1.49266	0.522233	0.878564		2.02545	0.963703	1.19484		0.834579	0.993558		synergin, gamma
306	DDX23	Q9BUQ8	Probable ATP-dependent RNA helicase DDX23	S	109	SSLS(1)PGR	1.26382	1.01668	1.11278	1.24308	1.13573	0.232508	0.26645	0.503924	0.353279	4	1.21605	1.02009	1.3033	1.21186	2.11521	3.22294	2.27555	2.55439	1.95843	2.90779	1.86475	2.95491	0.298024	0.359998	0.288188	0.21997	0.838858	1.5237	1.48476	1.20795	1.07175	1.07581	0.952166	0.966996	0.996558	1.20763	1.50881	0.738097		DEAD (Asp-Glu-Ala-Asp) box polypeptide 23
308	SPATS2	Q86XZ4	Spermatogenesis-associated serine-rich protein 2	S	124	SVSIQEEQSAPS(0.248)S(0.752)EK	0.734066	1.07269	1.04059	0.684324	0.705435	0.0694738	0.145731	0.0674917	0.609338	3	0	0	0	0	0.69068	0.485377	0.600734	0.711553	0.843091	0.649314	0.932541	0.890598	1.11438	0.812706	1.38428	1.1536		0.702753	0.770159	0.729286		0.869772	1.1061	1.24219		1.03022	1.05635	1.03519		spermatogenesis associated, serine-rich 2
309	NCKAP5L	Q9HCH0	Nck-associated protein 5-like	S	626	AGS(0.01)ES(0.99)PHPGRR	0.700266	0.613379	0.708489	1.14165	0.988393	0.371473	0.732501	0.917014	0.7282	2	6.97724	3.34482	4.64093	6.47728									9.42804	8.68457	5.29484	4.60686	0.47939			0.921142	0.665152			0.561605	0.928344			0.488634		NCK-associated protein 5-like
310	NCKAP5L	Q9HCH0	Nck-associated protein 5-like	S	731	GAVALGT(0.049)NS(0.951)LK	0.832656	1.09865	1.07123	0.75789	0.777288	0.076301	0.209354	0.472137	0.998906	2	6.02881	5.30739	7.20198	8.01666									4.27376	3.35479	4.28533	3.47344	0.880338			0.784973	1.19459			1.00271	1.32973			0.812737		NCK-associated protein 5-like
311	NCKAP5L	Q9HCH0	Nck-associated protein 5-like	S	494	NSGSDGS(0.021)PS(0.978)PLLAR	0.780459	0.900151	1.18109	0.867032	0.660794	0.392198	0.0946512	0.501882	0.566852	2	7.06035	4.73849	5.42845	10.4287									3.60157	3.2046	3.7148	3.18778	0.671141			0.889778	0.768864			1.03144	1.47708			0.885108		NCK-associated protein 5-like
312	NCKAP5L	Q9HCH0	Nck-associated protein 5-like	S	473	SPSPGGPQLS(1)PQLPR	0.98627	1.17442	1.09882	0.839794	0.897572	0.609468	0.359664	0.517653	0.875388	2	22.3127	19.2639	23.3979	25.0212									4.84961	5.37909	6.30546	5.2194	0.863359			1.10918	1.04864			1.3002	1.12139			1.07625		NCK-associated protein 5-like
313	SLC38A1	Q9H2H9	Sodium-coupled neutral amino acid transporter 1	S	52	RS(1)LTNSHLEK	1.05291	1.10864	1.12229	0.949724	0.938174	0.310089	0.209019	0.61828	0.70765	4	248.648	290.6	308.004	284.986	105.113	114.758	118.161	127.058	28.3159	21.8395	24.1486	33.3461	29.7601	35.1128	36.2746	28.4686	1.16872	1.09176	0.771278	1.17986	1.23872	1.12413	0.852826	1.2189	1.14614	1.20878	1.17764	0.956603	membrane	solute carrier family 38, member 1
314	SLC38A1	Q9H2H9	Sodium-coupled neutral amino acid transporter 1	S	56	S(0.002)LT(0.002)NS(0.997)HLEK	1.03109	1.06806	1.34049	0.965386	0.769186	0.202921	0.213769	0.512605	0.980218	3	35.7214	39.6787	42.2969	47.4292	0	0	0	0	2.3093	2.05527	1.93011	3.83521	48.377	52.8515	57.2932	49.9718	1.11078		0.889997	1.09249	1.18408		0.835797	1.18431	1.32775		1.66077	1.03297	membrane	solute carrier family 38, member 1
315	SLC44A1	Q8WWI5	Choline transporter-like protein 1	S	644	GGVADS(1)RELK	0.829129	1.0407	0.968284	0.796704	0.856287	0.108955	0.152764	0.0544399	0.428115	4	0.778983	0.79674	0.96816	0.82609	7.01113	5.41618	6.44053	6.569	3.71605	2.71354	3.55586	3.71004	13.734	10.8634	14.3443	12.0494	1.0228	0.772513	0.730223	0.790986	1.24285	0.918616	0.956893	1.04444	1.06047	0.936939	0.998385	0.877339	membrane	solute carrier family 44 (choline transporter), member 1
316	AKAP2	Q9Y2D5	A-kinase anchor protein 2	S	152	DALGDSLQVPVS(1)PSSTTSSR	1.18478	0.996802	1.22934	1.18858	0.963751	0.012602	0.0146751	0.398735	0.0710913	4	1619.87	1908.57	1642.64	2162.27	1025.12	1216.83	961.578	1197.92	822.513	946.701	797.493	1050.46	709.181	867.249	755.674	806.209	1.17822	1.18701	1.15099	1.22289	1.01405	0.938013	0.969581	1.06556	1.33484	1.16857	1.27713	1.13682	kinase-related	A kinase (PRKA) anchor protein 2
319	AKAP2	Q9Y2D5	A-kinase anchor protein 2	S	375	PLTNPRPPS(1)VGGPPEDSGASAAK	1.10737	1.18542	1.69478	0.93416	0.653402	0.404746	0.693219	0.0408842	0.0338948	4	1936.95	2686.53	2536.93	3469.11	1212.88	1433.15	1300.14	1724.87	1001.47	728.083	1003.84	1915.88	888.978	1007.99	1206.89	1469.41	1.38699	1.1816	0.727016	1.13388	1.30975	1.07194	1.00236	1.35762	1.79101	1.42212	1.91307	1.65291	kinase-related	A kinase (PRKA) anchor protein 2
320	AKAP2	Q9Y2D5	A-kinase anchor protein 2	S	630	PQSMFEPPQVS(0.805)S(0.195)PVQEK	0.797424	0.997166	1.11573	0.79969	0.714712	0.0110579	0.00347686	0.0324209	0.299394	4	1382.32	1293.9	1421.39	1694.81	855.28	725.443	855.474	850.809	473.075	264.093	417.87	579.141	898.001	760.801	967.025	914.044	0.936037	0.848193	0.558247	0.847216	1.02827	1.00023	0.883305	1.07686	1.22607	0.994773	1.22421	1.01787	kinase-related	A kinase (PRKA) anchor protein 2
321	AKAP2	Q9Y2D5	A-kinase anchor protein 2	S	631	PQSMFEPPQVS(0.074)S(0.926)PVQEK	0.777199	0.993768	1.11684	0.782073	0.695891	0.0808317	0.0279527	0.0832181	0.314505	4	757.734	696.267	794.737	904.231	844.392	726.196	828.841	838.467	778.393	402.363	672.639	979.989	844.152	686.278	912.122	862.768	0.918881	0.860023	0.516915	0.812979	1.04883	0.981584	0.864138	1.08052	1.19334	0.992984	1.25899	1.02205	kinase-related	A kinase (PRKA) anchor protein 2
324	AKAP2	Q9Y2D5	A-kinase anchor protein 2	S	121	QAPPHIELS(0.025)NS(0.177)S(0.798)PDPMAEAER	0.858392	0.93684	0.931186	0.916263	0.921827	0.332491	0.42892	0.279213	0.632117	2	0	0	0	0	23.0787	17.9389	22.225	20.063	0	0	0	0	9.81543	9.22153	8.93865	9.74712		0.77729		0.939494		0.963007		0.910674		0.869331		0.993041	kinase-related	A kinase (PRKA) anchor protein 2
325	AKAP2	Q9Y2D5	A-kinase anchor protein 2	S	748	QVLQSTQS(1)PR	3.00106	1.25534	2.59564	2.39063	1.15619	0.00249325	0.00401451	0.0338385	0.0219867	4	242.595	747.044	285.771	728.798	189.506	597.596	251.487	507.482	188.626	538.115	218.585	463.025	163.726	477.845	222.255	367.686	3.07939	3.15344	2.85281	2.91858	1.17798	1.32707	1.15883	1.35749	3.00418	2.67792	2.45473	2.24575	kinase-related	A kinase (PRKA) anchor protein 2
329	AKAP2	Q9Y2D5	A-kinase anchor protein 2	S	393	S(0.999)PGALET(0.001)PSAAGSQGNTASQGK	0.957046	0.945499	1.06069	1.01221	0.902287	0.972675	0.608259	0.122701	0.0996186	4	1301.18	1414.68	1321.29	1506.95	538.607	527.49	464.311	548.19	500.168	411.17	484.914	549.583	325.033	305.378	303.9	314.639	1.08723	0.979359	0.822064	0.939529	1.01546	0.862058	0.969502	0.934981	1.15814	1.01779	1.0988	0.968021	kinase-related	A kinase (PRKA) anchor protein 2
331	AKAP2	Q9Y2D5	A-kinase anchor protein 2	S	720	T(0.007)LS(0.993)MIEEEIR	1.21074	1.06872	1.26572	1.13289	0.956564	0.301886	0.336625	0.803424	0.270797	4	39.1321	46.8006	42.8785	52.603	251.582	335.337	260.024	330.286	29.2237	26.7481	28.1129	37.6897	24.7988	34.6885	29.3519	27.6779	1.19596	1.33291	0.915288	1.3988	1.09574	1.03355	0.96199	1.1836	1.34424	1.31283	1.2897	1.1161	kinase-related	A kinase (PRKA) anchor protein 2
332	AKAP2	Q9Y2D5	A-kinase anchor protein 2	S	778	VKPPPS(0.97)PT(0.03)T(0.001)EGPSLQPDLAPEEAAGTQRPK	1.00818	1.01205	1.16105	0.996176	0.868339	0.673087	0.72105	0.206686	0.116492	4	1243.08	1387.99	1217.59	1454.84	515.453	579.861	518.086	618.826	494.8	371.372	498.41	612.624	466.093	485.046	492.343	482.488	1.11657	1.12495	0.75055	1.04066	0.979492	1.00511	1.0073	1.05632	1.17035	1.20055	1.23813	1.03518	kinase-related	A kinase (PRKA) anchor protein 2
333	PTBP3	O95758	Polypyrimidine tract-binding protein 3	S	56	RDRPPCS(0.999)PS(0.001)R	1.16356	1.07374	1.18307	1.08365	0.983507	0.379444	0.375332	0.908762	0.235382	4	3.61619	3.03053	3.40943	4.2835	2.57576	3.13643	2.81516	3.4223	6.75736	10.0247	8.48076	8.4467	1.74819	1.94921	1.75544	1.69414	0.838045	1.21767	1.48352	1.11499	0.942825	1.09294	1.25504	1.00415	1.18454	1.32866	1.25	0.969083		polypyrimidine tract binding protein 3
334	ARAF	P10398	Serine/threonine-protein kinase A-Raf	S	257	GS(0.997)PS(0.003)PASVSSGR	0.797468	0.687129	0.758188	1.16058	1.05181	0.156367	0.210197	0.889905	0.203419	3	102.457	86.1651	74.0707	81.5761	46.9041	34.3573	30.036	39.2297	0	0	0	0	8.30816	6.80368	5.7997	5.3337	0.840989	0.732502		0.818915	0.722945	0.640371		0.698072	0.7962	0.836381		0.641983	protein kinase	v-raf murine sarcoma 3611 viral oncogene homolog
335	ARAF	P10398	Serine/threonine-protein kinase A-Raf	S	186	QHEAPSNRPLNELLTPQGPS(1)PR	0.899599	1.01082	1.1282	0.889974	0.797378	0.804349	0.0436311	0.0346691	0.130963	4	139.571	156.532	164.249	174.261	65.8114	51.5094	53.4169	70.9896	35.9478	27.4259	30.1797	38.7121	21.5946	20.1101	26.2426	23.9411	1.12152	0.782682	0.762936	0.931258	1.17681	0.811665	0.839542	1.21524	1.24854	1.07868	1.0769	1.10866	protein kinase	v-raf murine sarcoma 3611 viral oncogene homolog
336	ARAF	P10398	Serine/threonine-protein kinase A-Raf	S	157	QQFYHS(1)VQDLSGGSR	0.816139	1.0213	1.02469	0.799116	0.796475	0.183868	0.0801256	0.0184621	0.740178	4	90.9019	94.8371	117.934	103.19	54.5776	39.887	49.4067	55.1141	29.9846	21.7859	23.9603	30.4583	32.6635	24.9506	35.3906	30.6368	1.04329	0.730831	0.726568	0.763867	1.29738	0.905256	0.799087	1.08349	1.13518	1.00983	1.0158	0.937951	protein kinase	v-raf murine sarcoma 3611 viral oncogene homolog
337	ARAF	P10398	Serine/threonine-protein kinase A-Raf	S	162	QQFYHS(0.029)VQDLS(0.785)GGS(0.186)R	1.05984	0.832518	1.16542	1.27305	0.909402	0.514642	0.183387	0.321715	0.214584	2	0	0	0	0	5.72445	5.6476	4.69248	6.59303	2.86671	3.24825	2.42325	3.38016	0	0	0	0		0.986576	1.13309			0.819727	0.84531			1.15173	1.17911		protein kinase	v-raf murine sarcoma 3611 viral oncogene homolog
338	ARAF;RAF1	P04049	Serine/threonine-protein kinas ( e A-Raf | RAF proto-oncogene serine/threonine-protein kinase )	S	621	SAS(1)EPSLHR	1.06173	0.951385	1.04932	1.11598	1.01183	0.642106	0.680704	0.477879	0.275333	4	1434.66	1270.29	1650.75	1946.89	421.969	426.323	366.049	459.452	159.774	208.444	156.417	157.15	285.903	299.212	231.137	219.522	0.885431	1.01032	1.30462	1.04655	1.15062	0.867478	0.978991	0.808446	1.35704	1.08883	0.98358	0.767819	protein kinase	v-raf murine sarcoma 3611 viral oncogene homolog
339	ARAF;RAF1	P04049	Serine/threonine-protein kinas ( e A-Raf | RAF proto-oncogene serine/threonine-protein kinase )	S	624	SAS(0.001)EPS(0.999)LHR	1.10013	1.02513	1.12314	1.07317	0.979514	0.745629	0.512794	0.452019	0.392559	3	520.484	476.783	626.233	769.011	54.8998	56.1944	45.8175	54.0761	62.6583	85.2642	65.0172	56.8273	0	0	0	0	0.916038	1.02358	1.36078		1.20317	0.834566	1.03765		1.47749	0.984996	0.90694		protein kinase	v-raf murine sarcoma 3611 viral oncogene homolog
343	NCBP1	Q09161	Nuclear cap-binding protein subunit 1	S	22	KT(0.157)S(0.813)DANET(0.03)EDHLESLICK	1.20358	1.36244	1.8194	0.883401	0.661524	0.341733	0.248739	0.0859594	0.0636736	3	2.23757	3.49231	3.228	5.01458	0	0	0	0	3.62953	3.07592	4.40837	5.67569	7.83097	9.41678	11.199	12.9475	1.56076		0.84747	1.20251	1.44263		1.21459	1.43009	2.24108		1.56376	1.65337		nuclear cap binding protein subunit 1, 80kDa
344	NCBP1	Q09161	Nuclear cap-binding protein subunit 1	S	7	RRHS(1)DENDGGQPHK	1.64147	0.919493	1.11796	1.78519	1.46828	0.20649	0.136058	0.225043	0.0627432	4	6.31452	6.74352	5.66955	7.79153	1.41285	2.41799	1.37308	1.58068	9.13366	20.7364	10.2233	11.8619	6.82407	10.3465	4.70148	5.59865	1.06794	1.71143	2.27033	1.51618	0.897859	0.971856	1.1193	0.688956	1.23391	1.11879	1.2987	0.820427		nuclear cap binding protein subunit 1, 80kDa
345	CDK16	Q00536	Cyclin-dependent kinase 16	S	110	KIS(0.981)T(0.019)EDINK	0.741895	1.33896	1.14494	0.554084	0.647975	0.186079	0.159113	0.282964	0.230185	2	220.142	167.535	282.79	268.024									101.971	73.7005	142.08	109.351	0.76103			0.72276	1.28458			1.39334	1.21751			1.07238	kinase-related	cyclin-dependent kinase 16
346	CDK16	Q00536	Cyclin-dependent kinase 16	S	138	LTLNS(1)PIFDK	0.758304	0.939716	0.965437	0.80695	0.785451	0.104531	0.0563389	0.30981	0.942328	2	41.1489	27.4872	37.2246	41.7379									64.59	54.8119	62.9622	59.2007	0.667994			0.848614	0.904633			0.974799	1.01431			0.916562	kinase-related	cyclin-dependent kinase 16
348	CDK16	Q00536	Cyclin-dependent kinase 16	S	119	RLS(1)LPADIR	0.907528	1.11506	1.17919	0.813885	0.769621	0.354945	0.116103	0.328206	0.693993	2	103.092	89.0993	102.182	128.2									65.931	62.6864	81.6851	73.5017	0.864268			0.950787	0.991166			1.23895	1.24355			1.11483	kinase-related	cyclin-dependent kinase 16
349	CDK16	Q00536	Cyclin-dependent kinase 16	S	153	RVS(1)LSEIGFGK	0.896082	1.02846	1.0649	0.871284	0.841472	0.585785	0.392455	0.5272	0.682063	2	119.965	86.1694	110.052	130.325									62.0203	66.602	70.6754	64.7143	0.718291			1.07387	0.917371			1.13955	1.08636			1.04344	kinase-related	cyclin-dependent kinase 16
351	UBA1	P22314	Ubiquitin-like modifier-activating enzyme 1	S	810	IHVS(1)DQELQSANASVDDSRLEELK	0.898001	1.30215	1.08547	0.689631	0.827289	0.278406	0.182618	0.247427	0.256341	2	0.0621397	0.0596046	0.0833728	0.076857	0	0	0	0	0	0	0	0	0.0621969	0.0520463	0.0785295	0.0580985	0.959203			0.836799	1.3417			1.2626	1.23684			0.934106	membrane	ubiquitin-like modifier activating enzyme 1
353	UBA1	P22314	Ubiquitin-like modifier-activating enzyme 1	S	46	NGS(0.993)EADIDEGLY(0.003)S(0.004)R	0.794827	0.77144	0.994064	1.03032	0.799573	0.182049	0.832518	0.230031	0.182069	2	0	0	0	0	0.0343685	0.0270759	0.0231118	0.0315433	0.03936	0.0315605	0.0342593	0.0421282	0	0	0	0		0.787812	0.801842			0.67247	0.870409			0.917797	1.07033		membrane	ubiquitin-like modifier activating enzyme 1
354	UBA1	P22314	Ubiquitin-like modifier-activating enzyme 1	S	13	RVS(1)GPDPK	1.08902	1.0491	1.17008	1.03804	0.930716	0.237349	0.475879	0.405896	0.12925	4	1.25831	1.27637	1.37305	1.66944	1.22197	1.2632	1.14926	1.1742	1.36393	1.70339	1.49593	1.76258	0.835969	0.885363	0.892775	0.91991	1.01435	1.03374	1.24888	1.05909	1.09118	0.940503	1.09678	1.06795	1.32673	0.960908	1.29228	1.10041	membrane	ubiquitin-like modifier activating enzyme 1
356	ASCC2	Q9H1I8	Activating signal cointegrator 1 complex subunit 2	S	713	HDSSTAVAGS(1)PR	1.32463	1.03216	1.10432	1.28335	1.1995	0.451358	0.41547	0.591444	0.831329	2	0.632601	0.56625	0.589175	0.772607	0	0	0	0	0.854855	1.49954	0.96853	0.844011	0	0	0	0	0.895115		1.75414		0.931354		1.13298		1.22132		0.987315			activating signal cointegrator 1 complex subunit 2
357	MTMR3	Q13615	Myotubularin-related protein 3	S	633	RCS(1)DPSLNEK	0.943867	0.985355	1.18864	0.957895	0.794075	0.0658451	0.44297	0.0750705	0.0354133	4	65.8708	64.3459	63.8456	81.4416	124.868	112.979	116.866	154.163	160.052	154.979	189.783	207.047	79.4678	73.5494	67.5869	78.6678	0.97685	0.904791	0.968305	0.925524	0.969254	0.93592	1.18575	0.850494	1.23638	1.23461	1.29362	0.989933		myotubularin related protein 3
367	CDC42EP1	Q00587	Cdc42 effector protein 1	S	71	GGDVFGDTSFLS(0.009)NHGGS(0.11)S(0.524)GS(0.293)T(0.063)HR	1.61692	1.28998	1.15701	1.25344	1.3975	0.298607	0.221233	0.24218	0.295846	2	1.12705	2.11688	1.7423	1.53116	0.543054	0.736158	0.561559	0.518871	0	0	0	0	0	0	0	0	1.87825	1.35559			1.54589	1.03408			1.35855	0.955469				CDC42 effector protein (Rho GTPase binding) 1
368	CDC42EP1	Q00587	Cdc42 effector protein 1	S	73	GGDVFGDTSFLS(0.003)NHGGS(0.069)S(0.19)GS(0.609)T(0.129)HR	1.32434	1.25958	1.10685	1.05141	1.19649	0.353163	0.429027	0.396797	0.370751	2	0	0	0	0	0	0	0	0	3.19438	4.63905	3.95207	3.15659	0.531408	0.635785	0.681249	0.651259			1.45225	1.19642			1.23719	1.28197			0.98817	1.22554		CDC42 effector protein (Rho GTPase binding) 1
373	CDC42EP1	Q00587	Cdc42 effector protein 1	S	152	LSFDSSPT(0.001)S(0.004)S(0.004)T(0.041)DGHS(0.688)S(0.222)Y(0.039)GLDSGFCTISR	1.13662	1.04897	1.1425	1.08356	0.994859	0.288595	0.474343	0.768413	0.326811	2	0	0	0	0	1.03596	1.11734	1.17926	1.36032	1.88831	2.25595	1.81205	1.83524	0	0	0	0		1.07855	1.1947			1.13832	0.959618			1.3131	0.971896			CDC42 effector protein (Rho GTPase binding) 1
374	CDC42EP1	Q00587	Cdc42 effector protein 1	S	153	LSFDSSPTSST(0.002)DGHS(0.023)S(0.794)Y(0.097)GLDS(0.005)GFCT(0.077)IS(0.002)R	0.959923	0.977136	1.36764	0.982385	0.701882	0.25527	0.417254	0.182228	0.164773	3	4.11215	3.80885	4.41614	5.09566	1.11888	0.952055	0.955543	1.86275	0.316658	0.349155	0.317755	0.379646	0	0	0	0	0.926243	0.850901	1.10263		1.07393	0.854017	1.00346		1.23917	1.66483	1.19892			CDC42 effector protein (Rho GTPase binding) 1
376	CDC42EP1	Q00587	Cdc42 effector protein 1	S	101	MAS(0.974)PPAPS(0.025)PAPPAIS(0.001)PIIK	1.40258	0.923811	1.08027	1.51825	1.29836	0.473752	0.488839	0.547785	0.257811	2	0	0	0	0	0.146292	0.111162	0.162618	0.178287	0.24252	0.496023	0.178499	0.228414	0	0	0	0		0.759867	2.04529			1.1116	0.736017			1.21871	0.941836			CDC42 effector protein (Rho GTPase binding) 1
377	CDC42EP1	Q00587	Cdc42 effector protein 1	S	121	NAIS(1)LPQLNQAAYDSLVVGK	0.870841	0.888064	1.01911	0.980605	0.85451	0.0828159	0.81344	0.276021	0.307292	4	92.851	85.7346	78.1063	104.086	28.2633	28.1166	29.3292	35.1788	45.0699	33.5612	39.997	43.751	89.926	73.7889	70.673	66.5475	0.923357	0.994808	0.744647	0.820551	0.8412	1.03771	0.887443	0.785902	1.121	1.24468	0.970736	0.740025		CDC42 effector protein (Rho GTPase binding) 1
378	CDC42EP1	Q00587	Cdc42 effector protein 1	S	180	PHDRDRDGS(1)FPSEPGLR	1.01321	1.08167	1.1029	0.936707	0.918675	0.78627	0.527159	0.185284	0.438156	4	2.2059	2.4123	2.26201	2.48638	1.15567	1.03064	1.24611	1.29762	1.29126	1.18745	1.25434	1.39824	0.810568	0.930411	1.01449	0.874419	1.09357	0.891814	0.919604	1.14785	1.02544	1.07826	0.971405	1.25158	1.12715	1.12283	1.08285	1.07877		CDC42 effector protein (Rho GTPase binding) 1
379	CDC42EP1	Q00587	Cdc42 effector protein 1	S	192	RSDS(1)LLSFR	0.734233	0.924592	0.974071	0.794115	0.753778	0.309684	0.304287	0.336351	0.463077	4	1.52911	1.62813	1.82207	1.77109	0.738253	0.456936	0.546465	0.745768	7.9956	4.32728	7.26482	8.24406	1.43948	1.02495	1.23503	1.003	1.06476	0.618943	0.541207	0.712025	1.19159	0.740214	0.908603	0.857967	1.15825	1.01018	1.03107	0.696781		CDC42 effector protein (Rho GTPase binding) 1
380	CDC42EP1	Q00587	Cdc42 effector protein 1	S	302	S(0.992)S(0.008)PVGGGPR	1.08096	0.868011	0.926944	1.24533	1.16615	0.931861	0.166104	0.630623	0.288766	4	34.687	26.8859	27.5585	31.8085	10.6022	11.0846	9.97634	11.1748	12.0328	16.7115	11.9423	12.455	14.4109	16.0596	10.7233	10.1116	0.775101	1.0455	1.38882	1.11441	0.794492	0.940969	0.992475	0.744109	0.917016	1.05401	1.03509	0.701661		CDC42 effector protein (Rho GTPase binding) 1
381	NF2	P35240	Merlin	S	518	RLS(1)MEIEK	0.810029	0.993535	1.07841	0.8153	0.751134	0.26603	0.289615	0.20349	0.405578	4	1.58605	1.4949	1.57423	1.81164	8.36448	8.12185	8.47362	10.2926	17.8264	9.7216	18.3368	18.2918	8.46166	6.61062	7.95324	7.7405	0.942531	0.970993	0.545347	0.781244	0.992547	1.01305	1.02863	0.939915	1.14224	1.23052	1.0261	0.914773		neurofibromin 2 (merlin)
382	EIF4ENIF1	Q9NRA8	Eukaryotic translation initiation factor 4E transporter	S	564	APS(1)PPLSQVFQTR	0.786414	0.94882	1.07071	0.828834	0.734481	0.0245134	0.144688	0.023135	0.0937786	4	74.578	61.9524	88.8889	91.8241	55.4345	46.7508	48.4653	60.6311	59.3763	37.3166	42.9201	55.2372	57.6907	48.6402	58.0516	59.2798	0.830706	0.843353	0.628476	0.84312	1.19189	0.874281	0.72285	1.00626	1.23125	1.09374	0.930291	1.02754		eukaryotic translation initiation factor 4E nuclear import factor 1
389	EIF4ENIF1	Q9NRA8	Eukaryotic translation initiation factor 4E transporter	S	77	S(0.983)S(0.016)PVESLK	1.15965	1.1373	1.3944	1.01965	0.831645	0.250681	0.680998	0.23911	0.19905	4	155.368	199.39	207.733	265.368	23.7944	24.171	24.7279	26.5008	50.4541	58.9103	58.7398	81.6214	24.6927	28.9353	24.908	28.1034	1.28333	1.01582	1.1676	1.17182	1.33703	1.03923	1.16422	1.00872	1.708	1.11374	1.61773	1.13813		eukaryotic translation initiation factor 4E nuclear import factor 1
390	EIF4ENIF1	Q9NRA8	Eukaryotic translation initiation factor 4E transporter	S	78	S(0.12)S(0.878)PVES(0.002)LKK	0.918792	1.07341	1.22312	0.855959	0.751185	0.194589	0.195014	0.187932	0.193499	3	8.93938	8.06543	11.0442	14.1283	5.58442	5.37829	5.84951	5.90278	0	0	0	0	19.7711	17.6171	18.5315	20.4019	0.902235	0.963087		0.891053	1.23545	1.04747		0.937302	1.58046	1.05701		1.03191		eukaryotic translation initiation factor 4E nuclear import factor 1
392	EIF4ENIF1	Q9NRA8	Eukaryotic translation initiation factor 4E transporter	S	353	S(0.085)S(0.106)S(0.8)LGS(0.008)TPHEELER	0.924951	1.1069	1.13248	0.835622	0.816747	0.12617	0.181921	0.0862877	0.830328	3	0	0	0	0	12.8117	11.7535	15.7672	14.1717	6.30806	5.53506	5.96538	7.68451	11.0137	10.7933	12.6034	11.8186		0.917408	0.877458	0.979988		1.23069	0.945676	1.14434		1.10615	1.2182	1.07308		eukaryotic translation initiation factor 4E nuclear import factor 1
395	EIF4ENIF1	Q9NRA8	Eukaryotic translation initiation factor 4E transporter	S	951	SS(0.001)S(0.999)PVGLAK	0.720796	0.916877	1.04052	0.786142	0.692725	0.000723188	0.143343	0.120259	0.0886972	4	349.129	297.573	403.811	455.041	167.761	124.444	140.836	155.297	102.749	65.3037	86.1902	107.092	141.493	92.4659	117.8	126.037	0.85233	0.741792	0.635562	0.6535	1.15662	0.839503	0.838838	0.832546	1.30336	0.925705	1.04227	0.89076		eukaryotic translation initiation factor 4E nuclear import factor 1
397	MIEF1	Q9NQG6	Mitochondrial dynamics protein MID51	S	59	AISAPT(0.001)S(0.997)PT(0.001)R	1.6448	1.11133	1.42742	1.48003	1.15229	0.0917243	0.0905764	0.477822	0.073645	4	119.136	171.91	131.546	181.632	65.1585	96.7533	71.5714	103.225	100.223	206.985	120.852	143.72	18.5185	29.3718	19.2019	21.6092	1.44298	1.48489	2.06525	1.58608	1.10417	1.09842	1.20583	1.0369	1.52458	1.58421	1.43401	1.1669	membrane	mitochondrial elongation factor 1
406	MYH9	P35579	Myosin-9	S	1943	KGAGDGS(1)DEEVDGKADGAEAK	0.722456	1.04633	1.07707	0.690467	0.670759	0.0475602	0.0123053	0.0148737	0.625684	4	21.6743	20.849	26.0196	26.4412	27.4052	19.1718	24.4882	25.7948	23.7172	13.3945	21.7589	26.3716	21.3944	14.1968	25.1137	22.1476	0.961922	0.699568	0.564761	0.663573	1.20048	0.893563	0.91743	1.17384	1.21993	0.941236	1.11192	1.03521		myosin, heavy chain 9, non-muscle
407	MYH9	P35579	Myosin-9	S	1713	QAQQERDELADEIANS(0.748)S(0.252)GK	0.755315	1.07409	1.0345	0.703211	0.730129	0.13305	0.0564158	0.0355084	0.61591	4	0.0308295	0.0315324	0.0435092	0.0399531	0.0686585	0.0371172	0.0510043	0.0536266	0.0447343	0.0334901	0.03719	0.0390266	0.0430424	0.030526	0.056423	0.051159	1.0228	0.540606	0.748645	0.709208	1.41128	0.742869	0.831353	1.31087	1.29594	0.781063	0.872409	1.18857		myosin, heavy chain 9, non-muscle
408	MYH9	P35579	Myosin-9	S	1714	RQAQQERDELADEIANS(0.214)S(0.786)GK	0.722398	0.973864	1.02467	0.741785	0.705003	0.127074	0.00227206	0.0314627	0.421895	4	0.0468447	0.0482979	0.0603718	0.0599506	0.0686585	0.0371172	0.0510043	0.0536266	0.0632819	0.0431245	0.0516256	0.0696491	0.0254036	0.0161693	0.0266234	0.0238093	1.03102	0.540606	0.681467	0.636496	1.28876	0.742869	0.815804	1.04802	1.27977	0.781063	1.10062	0.937241		myosin, heavy chain 9, non-muscle
409	MYH9	P35579	Myosin-9	S	1195	QKHS(1)QAVEELAEQLEQTK	0.920471	1.15995	1.15364	0.793546	0.797882	0.362683	0.292742	0.158884	0.583288	4	0.00532	0.00737	0.00712	0.00613	0.00483	0.00405	0.00638	0.00663	0.00826	0.00593	0.00663	0.00974	0.0312622	0.0231378	0.0368227	0.0284634	1.38534	0.838509	0.717918	0.740121	1.33835	1.32091	0.802663	1.17787	1.15226	1.37267	1.17918	0.910473		myosin, heavy chain 9, non-muscle
416	SREBF2	Q12772	Sterol regulatory element-binding protein 2	S	914	ALEVT(0.5)ES(0.5)PLVK	0.950551	0.985665	1.09259	0.964375	0.869995	0.31771	0.521884	0.159003	0.405495	3	468.857	419.871	480.83	515.911	309.395	282.708	329.838	308.724					210.301	219.214	181.99	248.068	0.895521	0.913747		1.04238	1.02554	1.06607		0.865382	1.10036	0.997833		1.17959	membrane	sterol regulatory element binding transcription factor 2
417	LASP1	Q14847	LIM and SH3 domain protein 1	S	146	RDS(1)QDGSSYR	1.12511	1.34186	1.14592	0.838474	0.981847	0.0398349	0.00992278	0.752917	0.217843	4	26.0668	27.1394	31.2806	31.4736	27.9808	30.9268	38.7622	39.173	20.3116	25.3481	29.196	22.2474	22.8729	25.2988	30.7571	20.1496	1.04115	1.10529	1.24796	1.10606	1.20002	1.38531	1.4374	1.3447	1.20742	1.4	1.0953	0.880938		LIM and SH3 protein 1
420	LASP1	Q14847	LIM and SH3 domain protein 1	S	61	QS(0.975)FT(0.025)MVADTPENLR	1.06621	1.0831	1.30737	0.9844	0.815536	0.796254	0.940042	0.10373	0.065553	4	0.0903667	0.127023	0.11878	0.147228	0.0845859	0.0910086	0.0781132	0.100565	0.102387	0.0703613	0.0854946	0.118368	0.0500109	0.0548144	0.0629887	0.0627761	1.40564	1.07593	0.687212	1.09605	1.31442	0.923478	0.835017	1.2595	1.62923	1.18891	1.15609	1.25525		LIM and SH3 protein 1
422	ACLY	P53396	ATP-citrate synthase	S	481	PAMPQDSVPS(1)PR	0.857788	0.951663	1.06978	0.901357	0.801839	0.0933948	0.132671	0.0588967	0.0809174	4	0.825899	0.80278	0.896549	1.00833	0.490325	0.463246	0.455762	0.49888	0.503632	0.371103	0.400757	0.515031	0.285534	0.222008	0.284353	0.290713	0.972007	0.944773	0.736854	0.777518	1.08554	0.929511	0.795735	0.995864	1.22088	1.01745	1.02263	1.01814		ATP citrate lyase
426	ACLY	P53396	ATP-citrate synthase	S	455	TAS(1)FSESR	1.27371	1.119	1.26556	1.13826	1.00645	0.00238287	0.0346877	0.903199	0.103304	4	11.7412	15.6376	13.4736	16.1034	14.1727	17.6795	14.5274	18.1175	11.6712	14.9906	13.2555	14.7422	9.98379	12.2918	11.6579	11.4739	1.33185	1.24743	1.2844	1.23117	1.14755	1.02502	1.13574	1.16768	1.37152	1.27833	1.26312	1.14925		ATP citrate lyase
427	ACLY	P53396	ATP-citrate synthase	S	457	TAS(0.05)FS(0.948)ES(0.002)R	1.3989	1.09501	1.30099	1.27753	1.07526	0.00709936	0.0696586	0.89597	0.187143	4	1.39901	1.92911	1.55397	2.01152	2.61975	3.08943	2.44555	3.41263	0.565264	1.07728	0.685887	0.755212	1.84417	2.08688	2.06985	2.0792	1.37891	1.17929	1.90579	1.13161	1.11076	0.933504	1.21339	1.12237	1.43781	1.30266	1.33603	1.12744		ATP citrate lyase
428	ACLY	P53396	ATP-citrate synthase	S	459	T(0.006)AS(0.025)FS(0.026)ES(0.943)RADEVAPAK	1.81051	1.17688	1.25198	1.53841	1.44612	0.270622	0.333718	0.414013	0.330353	2	0.245027	0.310121	0.286827	0.318358	0	0	0	0	0.176042	0.414644	0.208286	0.212077	0	0	0	0	1.26566		2.35537		1.17059		1.18316		1.29928		1.20469			ATP citrate lyase
432	RAB5C	P51148	Ras-related protein Rab-5C	S	124	QAS(1)PNIVIALAGNK	0.849244	0.815204	1.02194	1.04176	0.831011	0.122234	0.942069	0.0673243	0.0831898	4	0.172481	0.132107	0.151136	0.171909	0.0603449	0.0558547	0.0410025	0.0647396	0.114129	0.109618	0.097827	0.134697	0.0993792	0.0740358	0.0842676	0.0832828	0.765926	0.925591	0.960475	0.744983	0.876248	0.679469	0.857161	0.84794	0.996685	1.07283	1.18022	0.83803		RAB5C, member RAS oncogene family
433	CASC3	O15234	Protein CASC3	S	363	LEQT(0.005)S(0.005)VRDPS(0.99)PEADAPVLGSPEK	0.834042	1.03859	1.07534	0.803052	0.775605	0.187462	0.112298	0.0556019	0.636139	4	79.4983	79.1377	89.1763	100.515	40.6189	31.042	38.2798	43.9123	83.8827	55.6323	88.0439	82.3833	46.0304	42.0377	47.8992	44.8244	0.995465	0.764227	0.663215	0.91326	1.12174	0.942415	1.04961	1.0406	1.26437	1.08108	0.982126	0.9738		cancer susceptibility candidate 3
436	CASC3	O15234	Protein CASC3	S	148	STVT(0.001)GERQS(0.999)GDGQESTEPVENK	0.822126	1.04324	1.05217	0.78805	0.781359	0.289444	0.092613	0.119116	0.38658	4	86.1889	87.0131	100.018	101.11	44.468	38.6275	47.5336	50.0932	44.4476	19.5947	42.2324	46.1558	18.1662	17.6109	18.0464	15.8163	1.00956	0.868657	0.44085	0.969433	1.16045	1.06894	0.950163	0.993408	1.17312	1.1265	1.03843	0.870645		cancer susceptibility candidate 3
440	PALM	O75781	Paralemmin-1	S	116	ENAAAPS(1)PVRAPAPSPAK	0.705481	0.857658	0.942289	0.822567	0.748688	0.249969	0.177613	0.228665	0.299999	4	5.67322	5.46397	5.532	6.49199	46.6549	28.5095	34.4055	41.7977	8.4155	3.84689	6.70339	7.43669	4.09354	3.23642	3.7723	3.46009	0.963115	0.611072	0.45712	0.790617	0.975107	0.737445	0.796553	0.921525	1.14432	0.895889	0.88369	0.845257		paralemmin
442	PALM	O75781	Paralemmin-1	S	152	RVS(1)NTPLR	1.31264	1.1781	1.27559	1.1142	1.02904	0.0227686	0.025047	0.995318	0.347234	4	10.6541	14.7446	12.7748	16.3606	29.5699	36.0556	33.3493	39.7404	17.4251	23.7177	20.9529	19.6104	6.5514	8.42614	7.75087	7.18936	1.38393	1.21934	1.36113	1.28616	1.19905	1.12781	1.20246	1.18309	1.53562	1.34395	1.12541	1.09738		paralemmin
447	PSME3	P61289	Proteasome activator complex subunit 3	S	24	IT(0.144)S(0.856)EAEDLVANFFPK	0.971685	1.01203	1.03356	0.960138	0.940133	0.781571	0.726174	0.275557	0.970584	2	0	0	0	0	0.22764	0.265468	0.23291	0.272325	0	0	0	0	0.283825	0.220588	0.284082	0.247162		1.16618		0.777195		1.02315		1.0009		1.1963		0.870823		proteasome (prosome, macropain) activator subunit 3 (PA28 gamma; Ki)
451	CEMIP2	Q9UHN6	Cell surface hyaluronidase	S	51	FT(0.132)S(0.868)IRREDR	1.41607	1.34007	0.923641	1.05671	1.53313	0.300904	0.950925	0.0904213	0.226016	3	0	0	0	0	1.26481	2.35746	2.74982	1.67799	0.775327	1.14254	0.757533	0.585478	1.19908	1.09199	1.04207	0.826297		1.86389	1.47362	0.910687		2.1741	0.977049	0.869061		1.32668	0.755136	0.68911
452	TJP2	Q9UDY2	Tight junction protein ZO-2	S	978	RAAS(0.968)S(0.032)DQLR	1.59169	1.37793	1.09362	1.15513	1.45542	0.320828	0.328367	0.351545	0.364491	2	0	0	0	0	0.0534337	0.0872794	0.0757793	0.0670195	0.434787	0.673902	0.581604	0.405653	0	0	0	0		1.63341	1.54996			1.41819	1.33767			1.25426	0.932992			tight junction protein 2
454	TJP2	Q9UDY2	Tight junction protein ZO-2	S	986	DNS(1)PPPAFKPEPPK	0.845579	1.1068	1.32563	0.763989	0.637871	0.324897	0.0215558	0.0711678	0.151765	4	41.3932	41.5561	48.8446	59.8815	32.7359	30.0818	37.1424	41.3122	45.3192	21.8787	37.5694	59.6902	23.9148	23.3573	30.6962	30.5337	1.00394	0.918924	0.482768	0.976688	1.18002	1.13461	0.828994	1.28356	1.44665	1.26198	1.3171	1.27677		tight junction protein 2
455	TJP2	Q9UDY2	Tight junction protein ZO-2	S	266	AYS(1)PEYRR	1.00525	0.879081	0.968816	1.14352	1.03761	0.998406	0.262096	0.9718	0.355776	4	13.1386	11.3701	11.4001	14.1929	3.37131	3.02214	2.6547	3.49554	8.20976	10.3303	7.71496	7.68305	4.62316	4.62723	4.26012	3.80176	0.865398	0.896427	1.2583	1.00088	0.867683	0.787439	0.93973	0.921473	1.08025	1.03685	0.935844	0.822329		tight junction protein 2
457	TJP2	Q9UDY2	Tight junction protein ZO-2	S	192	ERDLS(1)RDR	2.05606	1.18297	1.39382	1.73805	1.47513	0.0479817	0.0497926	0.0721015	0.00532778	4	0.340294	0.461421	0.376709	0.523871	1.28924	2.46286	1.4429	1.54827	0.822579	2.45541	1.18879	1.34625	1.5136	2.98626	1.60513	1.8137	1.35595	1.91032	2.98501	1.97294	1.10701	1.11918	1.4452	1.06047	1.53946	1.20092	1.63662	1.19827		tight junction protein 2
459	TJP2	Q9UDY2	Tight junction protein ZO-2	S	441	ERPS(0.018)S(0.982)REDTPSR	1.09618	0.963985	0.987284	1.13713	1.1103	0.477781	0.197231	0.493951	0.819802	4	4.06131	3.71364	3.75884	4.5522	2.31297	2.43038	2.21202	2.27801	4.71733	6.78525	5.41187	4.88357	3.16585	3.10628	2.61764	2.55845	0.914395	1.05076	1.43837	0.981184	0.925523	0.956353	1.14723	0.826835	1.12087	0.984885	1.03524	0.80814		tight junction protein 2
460	TJP2	Q9UDY2	Tight junction protein ZO-2	S	244	GRS(1)IDQDYER	0.839869	0.785199	0.827217	1.06963	1.01529	0.228165	0.371786	0.908887	0.351406	4	7.52876	5.73103	5.8942	6.97547	9.52331	6.94426	5.88621	7.04023	7.11965	8.11746	6.51004	6.40744	4.66001	3.39679	3.84658	3.463	0.761218	0.729185	1.14015	0.728924	0.782891	0.618085	0.914377	0.825444	0.926509	0.739263	0.899966	0.74313		tight junction protein 2
461	TJP2	Q9UDY2	Tight junction protein ZO-2	S	1159	GSYGS(1)DAEEEEYR	0.87697	0.98085	1.015	0.894092	0.864009	0.0372674	0.0624831	0.156158	0.540878	4	11.9271	10.1766	12.1484	13.7236	8.11359	7.48276	7.71937	9.07475	11.1213	9.18607	10.3135	10.1455	7.06765	6.40615	7.25188	6.21002	0.853233	0.92225	0.825992	0.906404	1.01855	0.951412	0.927368	1.02607	1.15062	1.11846	0.912266	0.878654		tight junction protein 2
462	TJP2	Q9UDY2	Tight junction protein ZO-2	S	424	RHQY(0.039)S(0.879)DY(0.039)DY(0.039)HS(0.005)S(0.001)SEK	1.08899	1.00541	1.22373	1.08313	0.889894	0.524686	0.33444	0.36385	0.20806	2	0.182324	0.222421	0.194666	0.225111	0.206964	0.198284	0.195194	0.251002	0	0	0	0	0	0	0	0	1.21992	0.958057			1.06769	0.943128			1.23468	1.21278				tight junction protein 2
466	TJP2	Q9UDY2	Tight junction protein ZO-2	S	163	LNS(1)HGGR	5.2845	4.05955	2.36684	1.30174	2.23272	0.133226	0.245416	0.273952	0.537526	4	2.3742	3.43794	2.69585	3.07136	0.0744664	0.295196	0.576511	0.354447	0.226673	2.43238	1.16621	0.312529	0.0723861	0.361571	0.160404	0.147315	1.44805	3.96415	10.7308	4.99503	1.13548	7.7419	5.14488	2.21595	1.29364	4.75982	1.37877	2.03513		tight junction protein 2
469	TJP2	Q9UDY2	Tight junction protein ZO-2	S	415	SFS(1)PEER	1.10329	0.987013	1.02524	1.11781	1.07613	0.299637	0.168154	0.612013	0.55866	4	9.6166	9.2985	8.73778	11.1514	4.3287	4.50618	4.36648	4.46438	9.52184	12.2279	9.65786	9.81177	6.19983	6.95026	6.30167	5.45311	0.966922	1.041	1.28419	1.12104	0.908615	1.00873	1.01428	1.01643	1.1596	1.03134	1.03045	0.879558		tight junction protein 2
470	TJP2	Q9UDY2	Tight junction protein ZO-2	S	702	S(0.996)REDLT(0.004)AVVSVSTK	0.709721	0.896208	0.864891	0.791915	0.82059	0.0281542	0.032389	0.129892	0.728377	4	2.20141	1.6472	2.04316	2.18299	1.42551	0.927815	1.24551	1.11959	0.64112	0.396902	0.493727	0.52632	0.999739	0.820484	1.01262	0.861378	0.748245	0.650864	0.619076	0.820698	0.928114	0.873731	0.770101	1.01289	0.991631	0.785393	0.820938	0.861603		tight junction protein 2
471	TJP2	Q9UDY2	Tight junction protein ZO-2	S	170	S(0.022)RS(0.978)WEDSPER	1.24788	1.12968	1.13999	1.10463	1.09463	0.0209448	0.131997	0.70556	0.563785	4	1.63626	1.91187	1.752	2.20048	1.88079	2.16458	1.86011	2.22243	1.01988	1.50221	1.20745	1.08603	0.794017	0.952225	1.01244	0.769126	1.16844	1.15089	1.47292	1.19925	1.07073	0.989003	1.18391	1.27509	1.34483	1.18164	1.06485	0.968653		tight junction protein 2
472	TJP2	Q9UDY2	Tight junction protein ZO-2	S	174	SWEDS(1)PER	1.10068	0.950233	0.993667	1.15833	1.1077	0.184093	0.0930478	0.541284	0.513121	4	0.915246	0.97486	0.902623	1.10774	2.16821	2.16987	1.91471	2.32716	1.20381	1.49795	1.09378	1.07484	0.902585	0.98606	0.923381	0.720421	1.06513	1.00077	1.24434	1.09248	0.986208	0.883085	0.908598	1.02304	1.21032	1.07331	0.892863	0.798175		tight junction protein 2
473	TJP2	Q9UDY2	Tight junction protein ZO-2	S	961	SSEPVQHEES(0.917)IRKPS(0.083)PEPR	1.01682	0.949623	0.900793	1.07076	1.12881	0.961468	0.171052	0.210246	0.404567	4	0.721315	0.688832	0.66469	0.684978	0.408003	0.424719	0.374231	0.446109	0.640318	0.731943	0.653263	0.522697	1.16648	1.08279	1.09596	0.867677	0.954966	1.04097	1.14309	0.928256	0.921497	0.917226	1.02022	0.939551	0.949623	1.09339	0.816309	0.743845		tight junction protein 2
474	TJP2	Q9UDY2	Tight junction protein ZO-2	S	966	SSEPVQHEESIRKPS(1)PEPR	0.891316	0.884368	0.943707	1.00786	0.944484	0.0288469	0.696693	0.401853	0.420925	4	10.4973	9.34542	9.11396	11.3652	7.32519	7.05061	6.83625	8.29359	7.78494	6.64795	6.96139	6.46022	5.10591	4.38357	4.29808	3.72786	0.89027	0.962516	0.85395	0.858529	0.86822	0.933253	0.894213	0.841785	1.08268	1.1322	0.829836	0.730107		tight junction protein 2
476	TJP2	Q9UDY2	Tight junction protein ZO-2	S	130	VQVAALQAS(1)PPLDQDDR	1.14271	1.47345	1.38369	0.775531	0.825844	0.800332	0.182094	0.181997	0.182423	2	0.0928975	0.153869	0.187306	0.178128	0	0	0	0	0.103246	0.0649508	0.0960856	0.087749	0	0	0	0	1.65633		0.629086		2.01626		0.930644		1.91747		0.8499			tight junction protein 2
477	TUT7	Q5VYS8	Terminal uridylyltransferase 7	S	132	QRKDS(1)FQENEDGYR	0.961841	1.12323	1.22289	0.856316	0.78653	0.531274	0.0360317	0.0100759	0.256636	4	23.4315	24.6305	26.773	31.1986	18.3381	15.1197	19.9664	21.4817	23.5446	23.3784	24.6975	30.0373	20.1998	19.7707	24.4934	22.4804	1.05117	0.824498	0.992942	0.978755	1.14261	1.08879	1.04897	1.21256	1.33148	1.17142	1.27576	1.1129
478	NFIL3	Q16649	Nuclear factor interleukin-3-regulated protein	S	301	GPIHS(1)PVELK	0.808255	0.967944	1.09042	0.835022	0.741234	0.184291	0.00656871	0.21919	0.461427	3					88.4181	68.1721	80.3355	101.451	116.802	80.0672	96.0693	136.652	74.8163	72.4408	87.7407	71.3681		0.77102	0.685495	0.968249		0.908586	0.822497	1.17275		1.1474	1.16995	0.953912	TF	nuclear factor, interleukin 3 regulated
483	NOL8	Q76FK4	Nucleolar protein 8	S	267	S(0.576)S(0.424)PVPVSDTQK	0.959781	1.15442	1.25346	0.831398	0.765702	0.416054	0.308825	0.264352	0.286449	3	43.3788	39.2148	57.1096	62.5139	17.0913	18.7147	18.0214	22.1169	0	0	0	0	18.6202	16.3923	20.3389	19.09	0.904008	1.09498		0.880354	1.31653	1.05442		1.0923	1.44111	1.29405		1.02523		nucleolar protein 8
484	NOL8	Q76FK4	Nucleolar protein 8	S	268	S(0.5)S(0.5)PVPVSDTQK	0.968647	1.17438	1.24044	0.824818	0.780888	0.548621	0.356179	0.305041	0.293798	3	43.3788	39.2148	57.1096	62.5139	17.0913	18.7147	18.0214	22.1169	0	0	0	0	8.01124	7.26581	9.23039	7.90045	0.904008	1.09498		0.906951	1.31653	1.05442		1.15218	1.44111	1.29405		0.98617		nucleolar protein 8
486	CTIF	O43310	CBP80/20-dependent translation initiation factor	S	293	LEDTAGDT(0.001)GHS(0.028)S(0.833)LEAPRS(0.137)PDT(0.001)LAPVASER	0.988983	1.01631	1.09244	0.97311	0.905294	0.836398	0.358307	0.283274	0.132085	4	3.9989	4.68608	5.57977	5.70403	0.589445	0.463793	0.485484	0.632616	1.8855	1.38168	1.69463	1.70844	0.63696	0.805416	0.603535	0.614057	1.17184	0.786829	0.732793	1.26447	1.39533	0.823628	0.898769	0.947524	1.4264	1.07324	0.906094	0.964044		CBP80/20-dependent translation initiation factor
487	CTIF	O43310	CBP80/20-dependent translation initiation factor	S	299	LEDTAGDTGHSSLEAPRS(1)PDTLAPVASER	1.04564	1.12889	1.17005	0.926254	0.893668	0.622901	0.483544	0.302884	0.415577	4	11.0124	11.9397	15.8999	16.154	9.45722	8.198	8.55813	10.6663	7.76308	8.80689	7.53958	8.16758	4.65038	5.10162	5.56	4.80552	1.0842	0.866851	1.13446	1.09703	1.44381	0.904931	0.971209	1.1956	1.46689	1.12785	1.05211	1.03336		CBP80/20-dependent translation initiation factor
488	CTIF	O43310	CBP80/20-dependent translation initiation factor	S	328	RKDS(1)ILPER	1.11508	1.40454	0.908554	0.793917	1.22732	0.400536	0.00186646	0.0705568	0.0102005	4	2.2661	2.68198	3.26869	1.98932	3.60119	3.24461	4.12028	2.48614	2.91497	3.88244	4.48817	2.92185	1.54537	1.61327	2.3055	1.64371	1.18352	0.900982	1.3319	1.04394	1.44243	1.14415	1.53969	1.49188	0.877859	0.690366	1.00236	1.06363		CBP80/20-dependent translation initiation factor
493	VPS4B	O75351	Vacuolar protein sorting-associated protein 4B	S	102	GNDS(1)DGEGESDDPEKK	0.694143	1.10407	1.07204	0.628715	0.647499	0.0174056	0.00352489	0.0486357	0.846068	4	5.33737	4.29581	7.45867	6.18231	6.90377	4.6083	6.71383	6.05428	6.34782	3.56825	6.17355	7.96982	5.59345	4.15084	6.00619	5.57875	0.804855	0.667506	0.562122	0.74209	1.39744	0.972487	0.972547	1.07379	1.15831	0.876953	1.25552	0.997371		vacuolar protein sorting 4 homolog B (S. cerevisiae)
494	TADA3	O75528	Transcriptional adapter 3	S	298	ESGADGAS(0.003)T(0.02)S(0.977)PR	1.4405	1.06923	0.96175	1.34723	1.49779	0.0895541	0.0585497	0.0855713	0.492041	3	8.13598	9.58461	7.28037	7.91879	0	0	0	0	6.1889	9.82905	7.3071	6.81731	5.21082	8.10426	5.89955	4.22289	1.17805		1.58817	1.55528	0.894836		1.18068	1.13217	0.973305		1.10154	0.810408		transcriptional adaptor 3
496	TBC1D5	Q92609	TBC1 domain family member 5	S	730	GS(0.994)FS(0.006)GQAQPLR	0.977844	0.998881	0.973586	0.97894	1.00437	0.812767	0.878933	0.660814	0.811705	3	2.06099	2.38352	1.84767	2.09377	3.99845	3.79649	3.6531	3.54952	0	0	0	0	1.48413	1.22819	1.76094	1.50955	1.15649	0.949489		0.82755	0.896499	0.913628		1.18652	1.01591	0.887723		1.01713	membrane	TBC1 domain family, member 5
497	TBC1D5	Q92609	TBC1 domain family member 5	S	732	GS(0.254)FS(0.746)GQAQPLR	1.08962	1.06034	0.977291	1.02761	1.11494	0.455501	0.563282	0.271161	0.49075	2	0	0	0	0	0	0	0	0	3.30596	4.0927	3.5882	3.63161	1.46787	1.38165	1.5197	1.25661			1.23798	0.941259			1.08537	1.03531			1.09851	0.856077	membrane	TBC1 domain family, member 5
498	TBC1D5	Q92609	TBC1 domain family member 5	S	554	EFTGS(0.999)PPSSATK	0.843607	0.96175	0.988034	0.877159	0.853824	0.0737161	0.11123	0.0705496	0.51269	4	90.216	85.3653	86.515	100.521	115.371	100.474	104.728	125.037	100.428	71.4418	91.3374	91.7121	55.7986	47.2025	59.7485	46.9218	0.946232	0.870877	0.711373	0.845945	0.958977	0.907751	0.909482	1.07079	1.11423	1.08378	0.913213	0.840914	membrane	TBC1 domain family, member 5
500	TBC1D5	Q92609	TBC1 domain family member 5	S	539	NIS(0.041)S(0.171)S(0.768)PS(0.019)VESLPGGR	0.839746	0.82406	0.945261	1.01904	0.888375	0.224752	0.524787	0.336909	0.286974	3	0	0	0	0	2.4623	1.95154	1.64117	2.01804	7.87268	6.34211	6.2992	7.96301	1.19847	1.1039	1.2051	1.20415		0.792568	0.805584	0.921086		0.666519	0.800134	1.00553		0.819576	1.01147	1.00473	membrane	TBC1 domain family, member 5
501	TBC1D5	Q92609	TBC1 domain family member 5	S	43	T(0.013)S(0.956)S(0.03)TLDSEGTFNSYR	1.04589	1.10777	1.11102	0.944138	0.941382	0.742537	0.270454	0.322425	0.646452	4	6.10818	6.02331	6.66384	7.10166	3.30721	4.35577	3.19423	4.178	16.6733	15.5021	18.4135	18.3254	9.33146	8.871	11.8502	8.57595	0.986104	1.31705	0.929755	0.950654	1.09097	0.965836	1.10437	1.26992	1.16265	1.2633	1.09909	0.919036	membrane	TBC1 domain family, member 5
502	TBC1D5	Q92609	TBC1 domain family member 5	S	44	T(0.002)S(0.015)S(0.977)T(0.007)LDSEGTFNSYR	0.889773	0.798775	1.24862	1.11392	0.712603	0.219382	0.302928	0.190851	0.18169	2	0	0	0	0	3.1446	2.92779	2.8421	4.22429	3.00606	2.55063	2.08545	3.4687	0	0	0	0		0.931052	0.848494			0.903803	0.693746			1.34335	1.1539		membrane	TBC1 domain family, member 5
503	TBC1D5	Q92609	TBC1 domain family member 5	S	520	S(0.563)ES(0.437)MPVQLNK	1.67028	1.16326	1.50645	1.43586	1.10875	0.140991	0.140406	0.14271	0.200383	3	0	0	0	0	0.675903	1.20147	0.969659	1.02875	0.856205	1.61044	1.02519	1.46822	0.333952	0.451626	0.286465	0.428292		1.77757	1.8809	1.35237		1.43461	1.19736	0.857804		1.52204	1.7148	1.2825	membrane	TBC1 domain family, member 5
504	TBC1D5	Q92609	TBC1 domain family member 5	S	522	S(0.183)ES(0.817)MPVQLNK	1.6473	1.10067	1.65655	1.49663	0.994419	0.145915	0.182339	0.752451	0.302399	3	0.987042	1.78848	0.996514	2.13705	0.675903	1.20147	0.969659	1.02875	0	0	0	0	0.333952	0.451626	0.286465	0.428292	1.81196	1.77757		1.35237	1.0096	1.43461		0.857804	2.16511	1.52204		1.2825	membrane	TBC1 domain family, member 5
514	OXSR1	O95747	Serine/threonine-protein kinase OSR1	S	359	AAISQLRS(1)PR	2.1674	2.12804	1.89652	1.0185	1.14283	0.0646509	0.615904	0.987651	0.439711	3	0.332045	0.432569	0.53885	0.532412	0.0689989	0.179372	0.17425	0.186277	0	0	0	0	0.0903474	0.234888	0.202006	0.12526	1.30274	2.59963		2.59983	1.62283	2.52541		2.23588	1.60344	2.69971		1.38643	protein kinase	oxidative stress responsive 1
515	OXSR1	O95747	Serine/threonine-protein kinase OSR1	S	427	TAQALSSGS(0.004)GS(0.988)QET(0.008)K	0.890788	0.907954	0.968786	0.981094	0.919489	0.184368	0.737023	0.757511	0.762916	2	0	0	0	0	0.372178	0.323394	0.345581	0.428807	0	0	0	0	0.46446	0.42389	0.412148	0.364793		0.868925		0.912651		0.928537		0.887371		1.15216		0.785413	protein kinase	oxidative stress responsive 1
516	NKTR	P30414	NK-tumor recognition protein	S	379	AYRPPS(1)GEK	0.738672	1.27702	1.1447	0.578435	0.645296	0.150983	0.163449	0.0291399	0.701189	2	47.4805	42.2597	52.6417	54.7325					20.7149	12.1658	29.9399	23.546					0.890045		0.587299		1.1087		1.44533		1.15274		1.13667			natural killer-tumor recognition sequence
521	CTNNB1	P35222	Catenin beta-1	S	191	HAIMRS(1)PQMVSAIVR	0.884113	0.948397	0.948952	0.932219	0.931674	0.241455	0.594824	0.430487	0.566528	4	0.101671	0.0812518	0.100637	0.0956069	0.273332	0.204625	0.217554	0.277133	0.421088	0.418692	0.398101	0.426876	0.136762	0.135989	0.145299	0.113212	0.799162	0.748633	0.99431	0.994348	0.989827	0.795932	0.945412	1.06242	0.940354	1.01391	1.01375	0.8278		catenin (cadherin-associated protein), beta 1, 88kDa
522	CTNNB1	P35222	Catenin beta-1	S	675	RLS(1)VELTSSLFR	1.06148	1.04238	1.04526	1.01832	1.01552	0.217251	0.991874	0.994447	0.9878	4	0.48875	0.54819	0.528928	0.494274	1.62762	1.60413	1.68123	1.64233	0.653985	0.682167	0.617447	0.701761	0.560659	0.614283	0.622479	0.6098	1.12162	0.985569	1.04309	1.09564	1.08221	1.03294	0.94413	1.11026	1.0113	1.00904	1.07305	1.08765		catenin (cadherin-associated protein), beta 1, 88kDa
523	CTNNB1	P35222	Catenin beta-1	S	552	RT(0.001)S(0.999)MGGTQQQFVEGVR	0.9555	1.06073	1.04404	0.900796	0.915196	0.00258388	0.00450079	0.332493	0.682316	4	4.70699	4.43539	5.06369	5.32251	6.08794	5.85391	6.28506	7.10779	7.93368	7.56958	8.36067	7.07536	6.75996	6.51684	7.30707	6.6657	0.9423	0.961559	0.954106	0.964035	1.07578	1.03238	1.05382	1.08093	1.13077	1.16752	0.891813	0.986057		catenin (cadherin-associated protein), beta 1, 88kDa
524	RPL15	P61313	60S ribosomal protein L15	S	34	QLS(1)ALHR	1.2794	1.15954	1.14893	1.10338	1.11356	0.421583	0.292501	0.298407	0.540411	4	0.0448741	0.0569977	0.047887	0.0519213	0.0338517	0.0485716	0.04112	0.0488888	0.0821522	0.136651	0.125862	0.103625	0.0905566	0.0678476	0.0746401	0.0663871	1.27017	1.43483	1.66338	0.749229	1.06714	1.21471	1.53205	0.824237	1.15704	1.44421	1.26138	0.733101		ribosomal protein L15
525	RPL15	P61313	60S ribosomal protein L15	S	97	S(1)LQSVAEER	1.01145	1.03292	1.00024	0.979215	1.01121	0.733823	0.706941	0.999263	0.791168	3	0.261945	0.261004	0.299884	0.290654	0	0	0	0	0.232406	0.225807	0.209536	0.245507	0.212773	0.226889	0.223908	0.17761	0.996407		0.971604	1.06635	1.14484		0.901596	1.05233	1.1096		1.05637	0.834741		ribosomal protein L15
527	CDCP1	Q9H5V8	CUB domain-containing protein 1	S	797	LAT(0.017)EEPPPRS(0.562)PPES(0.152)ES(0.152)EPY(0.019)T(0.048)FS(0.048)HPNNGDVS(0.001)SK	1.18108	1.10915	1.45018	1.06485	0.81444	0.631326	0.893542	0.290705	0.359092	2	0	0	0	0	1.64791	2.56413	1.66647	2.73035	1.76223	1.42066	2.12707	2.19132	0	0	0	0		1.55599	0.806168			1.01127	1.20703			1.65686	1.24349		membrane	CUB domain containing protein 1
530	MAP4	P27816	Microtubule-associated protein 4	S	280	DMES(0.999)PT(0.001)K	1.1012	1.27109	1.07948	0.86634	1.02012	0.618287	0.237667	0.686998	0.389741	2	545.209	716.744	818.006	661.143									287.305	255.061	299.323	271.88	1.31462			0.887771	1.50035			1.04183	1.21264			0.946309		microtubule-associated protein 4
531	MAP4	P27816	Microtubule-associated protein 4	S	507	DMS(0.999)PLSETEMALGK	1.15723	1.26367	1.18946	0.915767	0.972902	0.594907	0.694364	0.970247	0.181454	2	139.179	204.106	199.072	194.915									64.1381	54.3865	70.3606	62.757	1.4665			0.847959	1.43033			1.09702	1.40046			0.978467		microtubule-associated protein 4
532	MAP4	P27816	Microtubule-associated protein 4	S	358	ETERAS(1)PIK	1.10187	1.12922	1.07054	0.975781	1.02927	0.541278	0.483459	0.519345	0.504842	2	644.754	828.687	860.332	782.04									146.471	134.528	135.351	135.946	1.28528			0.918462	1.33436			0.924077	1.21293			0.928143		microtubule-associated protein 4
535	PRKAR2A	P13861	cAMP-dependent protein kinase type II-alpha regulatory subunit	S	58	QS(1)LGHPPPEPGPDR	1.60366	1.2018	1.45814	1.33438	1.0998	0.0196002	0.0564171	0.201656	0.306169	4	0.274987	0.52818	0.305448	0.540372	0.417993	0.581263	0.50414	0.573427	0.277274	0.517817	0.382918	0.430276	0.335525	0.41463	0.372206	0.316678	1.92074	1.3906	1.86753	1.23576	1.11077	1.2061	1.38101	1.10932	1.96508	1.37186	1.55181	0.943829	protein kinase	protein kinase, cAMP-dependent, regulatory, type II, alpha
536	PRKAR2A	P13861	cAMP-dependent protein kinase type II-alpha regulatory subunit	S	99	RVS(1)VCAETYNPDEEEEDTDPR	1.02999	1.11164	1.15706	0.926549	0.890183	0.018927	0.146878	0.0219049	0.629767	4	2.70867	2.81631	2.91402	3.33073	1.91238	1.95285	1.96096	2.25255	3.90925	4.03478	4.33527	4.45486	2.76259	2.83709	3.41564	2.98673	1.03974	1.02116	1.03211	1.02697	1.07581	1.0254	1.10898	1.23639	1.22965	1.17788	1.13957	1.08114	protein kinase	protein kinase, cAMP-dependent, regulatory, type II, alpha
540	PRKCD	Q05655	Protein kinase C delta type	S	645	ARLS(1)YSDK	0.831887	0.943593	0.9851	0.881617	0.84447	0.0135644	0.0757426	0.0682758	0.287541	4	28.9712	23.8407	27.6242	31.5341	34.5085	28.4937	28.9779	32.337	23.9485	19.4502	24.289	24.5267	15.5239	13.4556	15.0102	13.8274	0.822909	0.8257	0.812171	0.866769	0.953505	0.839733	1.01422	0.966911	1.08846	0.937073	1.02415	0.890718	protein kinase	protein kinase C, delta
542	PRKCD	Q05655	Protein kinase C delta type	S	506	AS(0.576)T(0.424)FCGTPDYIAPEILQGLK	1.03798	1.0388	1.35533	0.999212	0.765854	0.994226	0.804214	0.18117	0.173076	3	4.39351	3.25532	3.93377	5.15159	2.79318	3.53314	3.15906	4.95828	0	0	0	0	3.56572	3.95115	3.88682	3.98753	0.740938	1.26492		1.10809	0.895361	1.13099		1.09005	1.17255	1.77513		1.1183	protein kinase	protein kinase C, delta
544	PRKCD	Q05655	Protein kinase C delta type	S	664	NLIDSMDQSAFAGFS(1)FVNPK	0.966524	1.04445	1.1504	0.925389	0.840161	0.536071	0.0709516	0.0497831	0.215999	4	10.1222	10.5822	10.7205	12.8434	10.469	9.68313	10.0509	12.0107	6.91119	5.9791	7.12005	7.88421	8.67537	8.94076	9.78949	9.06343	1.04544	0.92493	0.865134	1.03059	1.0591	0.960059	1.03022	1.12842	1.26884	1.14726	1.14079	1.04473	protein kinase	protein kinase C, delta
546	PRKCD	Q05655	Protein kinase C delta type	S	304	RS(0.178)DS(0.769)AS(0.042)S(0.01)EPVGIYQGFEK	1.7156	1.31045	1.78611	1.30917	0.960523	0.0655727	0.098753	0.187047	0.107631	4	6.43248	11.4728	8.73775	12.5312	7.8903	15.1673	10.2147	16.1375	2.80313	4.16127	3.29642	4.11261	2.96439	4.95659	4.18829	4.99191	1.78358	1.92227	1.48451	1.67205	1.35838	1.29459	1.17598	1.41287	1.94811	2.04523	1.46715	1.68396	protein kinase	protein kinase C, delta
549	TASOR	Q9UK61	Protein TASOR	S	1103	GGNLPPVS(1)PNDSGAK	0.934258	1.05567	1.12422	0.88499	0.83103	0.283231	0.0594663	0.0523792	0.479495	4	56.3772	59.5169	69.4677	69.5946	45.9178	43.3985	43.987	56.883	42.4658	37.2609	45.0228	48.9293	48.0794	41.2893	46.7486	41.8971	1.05569	0.945133	0.877435	0.858773	1.2322	0.957951	1.06021	0.972321	1.23445	1.2388	1.1522	0.871415
554	PRICKLE2	Q7Z3G6	Prickle-like protein 2	S	740	SFQESMGHGS(1)RR	0.720584	0.805385	0.789605	0.894707	0.912588	0.0950391	0.886423	0.937346	0.758164	4	9.76374	6.11269	8.69418	7.86977	22.0631	13.1624	17.4271	21.4626	38.8043	36.6366	30.9962	25.0748	5.1815	3.70766	3.84688	3.80028	0.626061	0.596579	0.944137	0.715559	0.890456	0.789876	0.798782	0.742427	0.80602	0.972781	0.646185	0.733433		prickle homolog 2 (Drosophila)
555	PRICKLE2	Q7Z3G6	Prickle-like protein 2	S	571	RQEHLS(0.015)RFS(0.985)MPDLSK	0.796518	0.925688	0.877133	0.86046	0.908092	0.157911	0.88861	0.498922	0.443529	4	4.49475	3.92297	6.98944	6.05484	8.20765	4.93481	4.86029	7.52967	66.157	58.6628	55.3254	35.3642	4.26925	3.52348	3.07083	3.02901	0.872789	0.601245	0.886721	0.825315	1.55502	0.592166	0.836275	0.71929	1.34709	0.917397	0.534549	0.709496		prickle homolog 2 (Drosophila)
556	PRICKLE2	Q7Z3G6	Prickle-like protein 2	S	693	S(0.878)RS(0.122)DNALHLASER	1.01032	0.948252	1.01634	1.06545	0.994072	0.466699	0.416341	0.467511	0.0915731	4	9.31835	9.08797	9.91271	10.9316	18.4938	13.8339	15.7817	18.4728	167.287	202.179	155.825	157.678	4.29754	4.76759	4.05853	4.08618	0.975276	0.748031	1.20858	1.10938	1.06378	0.853352	0.931488	0.944386	1.17312	0.998863	0.94256	0.95082		prickle homolog 2 (Drosophila)
557	PRICKLE2	Q7Z3G6	Prickle-like protein 2	S	695	S(0.003)RS(0.997)DNALHLASER	1.05878	1.07897	0.987979	0.981289	1.07166	0.51503	0.662691	0.515985	0.446022	4	53.5335	39.6221	56.0722	57.5935	28.8751	25.7772	28.6335	33.848	139.098	231.509	186.594	101.142	36.0856	33.845	33.7529	35.2458	0.740137	0.892712	1.66435	0.937907	1.04742	0.991631	1.34145	0.935355	1.07584	1.17222	0.727124	0.976728		prickle homolog 2 (Drosophila)
558	PRICKLE2	Q7Z3G6	Prickle-like protein 2	S	753	T(0.142)VS(0.858)DLALQNAFGDR	0.931531	1.24262	1.18917	0.749648	0.783348	0.248991	0.0757418	0.0842631	0.633372	3	5.63713	5.50878	7.71164	6.90924	7.23188	6.24783	7.69676	8.23401	0	0	0	0	3.5896	3.42245	4.65064	4.31924	0.977231	0.863928		0.953434	1.36801	1.06428		1.29559	1.22567	1.13857		1.20326		prickle homolog 2 (Drosophila)
559	TMF1	P82094	TATA element modulatory factor	S	399	S(0.531)AT(0.469)PVNCEQPDILVSSTPINEGQTVLDK	0.970298	1.13381	1.25042	0.855782	0.775978	0.824989	0.0548562	0.0358701	0.272731	4	2.4645	2.59753	2.6878	3.65567	4.01824	4.0759	4.49325	5.04999	1.91752	1.42175	2.11799	2.13375	2.18806	2.34432	2.67358	2.51369	1.05398	1.01435	0.741453	1.07141	1.09061	1.11821	1.10455	1.22189	1.48333	1.25677	1.11276	1.14882	TF	TATA element modulatory factor 1
560	TMF1	P82094	TATA element modulatory factor	S	72	SNTEPQS(1)PPIASPK	1.62202	1.37725	1.70731	1.17773	0.950046	0.0436594	0.0766796	0.226727	0.0836016	4	2.80361	5.59381	4.75755	6.20933	2.70992	4.39133	3.145	4.51109	3.03	4.31554	3.6559	4.98601	1.21442	1.75865	1.75474	1.58393	1.99521	1.62047	1.42427	1.44814	1.69694	1.16055	1.20657	1.44493	2.21476	1.66466	1.64555	1.30427	TF	TATA element modulatory factor 1
561	TMF1	P82094	TATA element modulatory factor	S	77	S(0.001)NT(0.001)EPQS(0.022)PPIAS(0.976)PK	1.66019	1.46544	2.18018	1.13289	0.761492	0.101436	0.425171	0.00287936	0.111724	4	0.241389	0.420713	0.396993	0.523107	1.03609	1.55961	1.28156	1.71809	0.0913009	0.178027	0.115497	0.278658	0.309769	0.446901	0.531319	0.570998	1.74289	1.50528	1.9499	1.44269	1.64462	1.23692	1.26502	1.71521	2.16708	1.65824	3.05209	1.8433	TF	TATA element modulatory factor 1
562	TMF1	P82094	TATA element modulatory factor	S	344	S(0.008)VS(0.007)EINS(0.984)DDELSGK	0.933401	1.00429	1.0937	0.929414	0.853433	0.353328	0.360179	0.0902983	0.415445	4	3.79239	3.933	4.40119	4.71737	2.27699	2.23779	2.04175	2.91746	1.79704	1.57352	1.54162	1.62201	2.10309	1.76265	2.31776	1.99167	1.03708	0.982784	0.875618	0.838124	1.16053	0.896689	0.857865	1.10207	1.24391	1.28128	0.902602	0.947021	TF	TATA element modulatory factor 1
563	MBP	P02686	Myelin basic protein	S	96	LFS(1)RDAPGREDNTFK	1.93189	1.83473	2.34715	1.05296	0.823077	0.0305778	0.389274	0.0754218	0.0195174	4	61.2661	122.953	129.158	175.695	61.7996	123.828	110.478	151.004	59.7923	87.2142	90.524	103.127	86.9437	196.349	167.723	204.551	2.00687	2.00371	1.45862	2.25835	2.10816	1.78768	1.51397	1.9291	2.86773	2.44344	1.72475	2.35269		myelin basic protein
569	MTMR2	Q13614	Myotubularin-related protein 2	S	630	AS(0.541)S(0.458)PAQCVTPVQTVV	0.756835	1.02478	0.844536	0.738532	0.896155	0.309554	0.317411	0.419558	0.190093	2	0	0	0	0	0	0	0	0	8.13776	6.13295	8.46953	8.14596	1.40339	1.06662	1.41574	0.965625			0.75364	0.76003			1.04077	1.0088			1.00101	0.688065		myotubularin related protein 2
575	PHLDB1	Q86UU1	Pleckstrin homology-like domain family B member 1	S	461	ELPPLS(0.993)PS(0.006)LSR	0.865455	0.849709	0.987265	1.01853	0.876619	0.142996	0.690638	0.291645	0.297086	3	5.57711	4.56267	4.91247	5.65982	7.14053	6.18911	6.19916	8.89135	0	0	0	0	1.51803	1.38369	1.21463	1.0653	0.818106	0.866758		0.911502	0.880826	0.868165		0.800136	1.01483	1.24519		0.701769		pleckstrin homology-like domain, family B, member 1
576	PHLDB1	Q86UU1	Pleckstrin homology-like domain family B member 1	S	489	EVAES(1)PRPR	0.451487	0.475312	0.642967	0.949875	0.702193	0.0450765	0.529013	0.15695	0.119581	4	1.08727	0.356355	0.53436	0.662032	1.34137	0.645559	0.799038	1.31627	2.0753	0.835603	0.76618	1.03731	0.461713	0.274389	0.205415	0.222475	0.327752	0.481269	0.402643	0.594284	0.49147	0.595689	0.369191	0.444899	0.608894	0.981291	0.499838	0.481846		pleckstrin homology-like domain, family B, member 1
577	PHLDB1	Q86UU1	Pleckstrin homology-like domain family B member 1	S	324	KGGHERPPS(1)PGLR	1.05208	0.967477	0.945348	1.08745	1.11291	0.709205	0.400844	0.650745	0.977297	4	8.58175	7.43024	8.20231	8.12877	8.49015	8.64449	8.31733	9.97114	6.16341	7.0205	5.74338	5.04813	5.03099	5.9631	5.04422	4.22951	0.865819	1.01818	1.13906	1.18527	0.955785	0.979645	0.93185	1.00263	0.947216	1.17444	0.819049	0.840691		pleckstrin homology-like domain, family B, member 1
578	PHLDB1	Q86UU1	Pleckstrin homology-like domain family B member 1	S	404	IGTLQDRPPS(1)PFREPPGSER	0.881322	0.957699	1.04556	0.920249	0.842918	0.234436	0.254608	0.302545	0.353241	4	3.87747	2.70042	3.25309	3.85268	11.2442	9.68072	11.755	14.9649	7.20836	5.15402	5.92083	5.96665	3.61928	4.53455	4.07171	3.72782	0.696438	0.860956	0.715007	1.25289	0.838973	1.04543	0.821384	1.12501	0.993606	1.33091	0.827741	1.02999		pleckstrin homology-like domain, family B, member 1
579	PHLDB1	Q86UU1	Pleckstrin homology-like domain family B member 1	S	563	KLS(0.952)S(0.048)GDLR	0.936929	1.06844	0.962716	0.876915	0.973214	0.247138	0.133025	0.644018	0.165591	4	3.73862	3.61708	3.91972	3.99865	5.13893	4.68502	5.19786	4.92631	8.80669	7.49807	9.70946	7.86303	6.1716	6.27741	6.85871	5.73858	0.967492	0.911673	0.851406	1.01714	1.04844	1.01147	1.10251	1.11133	1.06955	0.958627	0.892847	0.929836		pleckstrin homology-like domain, family B, member 1
580	PHLDB1	Q86UU1	Pleckstrin homology-like domain family B member 1	S	564	KLS(0.331)S(0.669)GDLR	0.994676	1.16543	0.980425	0.853484	1.01454	0.392581	0.231592	0.466688	0.155063	3	8.88637	8.52783	9.48574	8.70276	0	0	0	0	11.0968	9.46343	12.6259	10.5595	1.73777	2.03592	2.24355	1.75577	0.959652		0.852808	1.17157	1.06745		1.13779	1.29105	0.979338		0.951581	1.01036		pleckstrin homology-like domain, family B, member 1
581	PHLDB1	Q86UU1	Pleckstrin homology-like domain family B member 1	S	578	KNS(0.992)IT(0.008)EISDNEDDLLEYHRR	0.894765	1.04345	0.965464	0.857507	0.926772	0.15886	0.235047	0.42858	0.355597	4	1.73862	1.54857	2.04102	2.00336	2.77046	2.37086	2.09032	2.29373	2.78413	2.19924	2.90688	2.55475	2.13545	2.22661	2.56526	2.05868	0.89069	0.855761	0.789922	1.04269	1.17393	0.754501	1.04409	1.20127	1.15227	0.827922	0.917612	0.96405		pleckstrin homology-like domain, family B, member 1
583	PHLDB1	Q86UU1	Pleckstrin homology-like domain family B member 1	S	543	LS(0.004)PAYS(0.99)LGS(0.005)LTGASPCQSPCVQR	0.985107	1.16839	1.18073	0.843133	0.834319	0.4423	0.0125238	0.0214351	0.628624	4	1.68155	1.77377	2.13982	2.18854	2.42362	2.36881	2.6209	2.71938	3.06249	2.83889	3.46529	3.60886	2.25317	2.21084	2.67697	2.52576	1.05484	0.977385	0.926987	0.981213	1.27253	1.0814	1.13153	1.18809	1.3015	1.12203	1.17841	1.12098		pleckstrin homology-like domain, family B, member 1
585	PHLDB1	Q86UU1	Pleckstrin homology-like domain family B member 1	S	654	RPS(1)RGLAGASGR	1.17794	1.05769	0.883854	1.11369	1.33273	0.317536	0.21962	0.171735	0.205997	3	0.86294	0.894545	0.752686	0.729431	0	0	0	0	0.882151	1.29503	1.1072	0.789156	0.931651	0.958812	0.974243	0.849383	1.03662		1.46804	1.02915	0.872235		1.25511	1.04572	0.845285		0.894581	0.911697		pleckstrin homology-like domain, family B, member 1
588	PHLDB1	Q86UU1	Pleckstrin homology-like domain family B member 1	S	1017	SALLT(0.001)QNGT(0.123)GS(0.877)LPR	0.998913	1.06238	0.876042	0.940262	1.14026	0.75593	0.580845	0.123014	0.0378969	4	0.598235	0.714345	0.691691	0.542176	1.24253	1.13129	1.05205	1.02915	0.744045	0.590982	0.797075	0.61419	0.614831	0.674351	0.72262	0.580481	1.19409	0.910476	0.794283	1.09681	1.15622	0.846703	1.07127	1.17531	0.906293	0.828269	0.825475	0.94413		pleckstrin homology-like domain, family B, member 1
589	PHLDB1	Q86UU1	Pleckstrin homology-like domain family B member 1	S	443	TLQPPES(1)PR	0.85606	0.854743	0.935094	1.00154	0.91548	0.0375691	0.830477	0.421832	0.341262	4	46.3691	36.0039	39.9468	47.6358	42.3021	38.2378	39.4291	51.2186	34.7096	30.3837	28.0619	28.8286	28.8628	25.0669	23.5784	19.3874	0.776463	0.903923	0.875368	0.868485	0.861496	0.932083	0.808478	0.816913	1.02732	1.21078	0.830567	0.671708		pleckstrin homology-like domain, family B, member 1
590	PHLDB1	Q86UU1	Pleckstrin homology-like domain family B member 1	S	419	VLTT(0.001)S(0.998)PSR	0.805356	0.765922	0.762945	1.05149	1.05559	0.0502466	0.623691	0.766202	0.970215	4	3.51519	2.32377	2.3856	2.55989	11.4616	8.95907	9.50844	10.2614	7.09199	6.29505	6.17279	5.70469	6.74527	6.01054	4.62087	4.2082	0.661065	0.781658	0.887628	0.891074	0.678656	0.82959	0.87039	0.685053	0.728236	0.895285	0.804385	0.623874		pleckstrin homology-like domain, family B, member 1
591	SIK2	Q9H0K1	Serine/threonine-protein kinase SIK2	S	379	AQTVGLPVT(0.035)MHS(0.965)PNMR	0.833132	0.867948	0.974097	0.959887	0.855287	0.44724	0.550021	0.361977	0.24818	2	0	0	0	0	0.471216	0.258814	0.36315	0.374581	0	0	0	0	0.174688	0.195129	0.168614	0.201462		0.549246		1.11702		0.770664		0.965232		0.794923		1.15327	membrane	salt-inducible kinase 2
592	SIK2	Q9H0K1	Serine/threonine-protein kinase SIK2	S	534	DLNFLEDNPS(1)LK	0.590213	0.85719	0.842076	0.688545	0.700903	0.0389546	0.00750396	0.0378769	0.944171	4	12.8988	9.24618	11.8808	12.6108	8.68709	5.60857	7.68196	7.0347	15.815	6.66134	10.9455	12.1207	9.35545	5.40001	8.71269	7.61945	0.716824	0.645622	0.421204	0.577204	0.921075	0.884296	0.692094	0.931295	0.977673	0.809788	0.766403	0.81444	membrane	salt-inducible kinase 2
593	SIK2	Q9H0K1	Serine/threonine-protein kinase SIK2	S	576	REVHNRS(0.999)PVS(0.001)FR	0.907364	0.90274	0.906271	1.00512	1.00121	0.346982	0.686732	0.777949	0.68353	4	9.39126	9.61537	8.40657	8.94805	4.15013	3.4183	3.76019	3.89004	1.27081	1.32265	1.14226	1.30372	2.28214	1.6914	2.07887	1.61815	1.02386	0.823662	1.04079	0.741146	0.895148	0.906043	0.89884	0.91093	0.952806	0.937331	1.0259	0.709052	membrane	salt-inducible kinase 2
594	SIK2	Q9H0K1	Serine/threonine-protein kinase SIK2	S	358	RPS(0.979)T(0.021)IAEQTVAK	0.910659	1.118	0.926251	0.814541	0.983166	0.277585	0.0961953	0.53402	0.0467841	4	29.4523	31.3971	32.6772	30.1356	25.5817	21.6928	25.3101	22.6715	37.6578	31.7162	42.2755	34.2333	10.2521	9.08747	12.8203	9.08851	1.06603	0.847981	0.842221	0.886403	1.10949	0.989383	1.12262	1.25051	1.0232	0.886238	0.909062	0.886505	membrane	salt-inducible kinase 2
595	SIK2	Q9H0K1	Serine/threonine-protein kinase SIK2	S	587	RAS(1)DTSLTQGIVAFR	0.962601	1.01703	0.976022	0.946484	0.986249	0.154483	0.042179	0.541196	0.361381	4	20.4397	20.7956	21.8497	21.667	20.2215	18.7449	19.8285	19.9005	22.0945	21.18	21.4328	21.3902	17.0899	16.1911	17.919	15.2406	1.01741	0.926978	0.958605	0.94741	1.06898	0.980563	0.970048	1.04852	1.06005	0.984122	0.968123	0.891795	membrane	salt-inducible kinase 2
596	SIK2	Q9H0K1	Serine/threonine-protein kinase SIK2	S	486	RHT(0.36)LS(0.636)EVT(0.003)NQLVVMPGAGK	1.1281	1.16561	0.951301	0.967823	1.18585	0.395952	0.633699	0.314499	0.181703	2	0	0	0	0	0.701038	0.881872	0.830148	0.660253	0.923891	0.922277	1.05975	0.887656	0	0	0	0		1.25795	0.998253			1.18417	1.14705			0.941822	0.960781		membrane	salt-inducible kinase 2
597	SIK2	Q9H0K1	Serine/threonine-protein kinase SIK2	S	342	S(0.99)S(0.01)FPVEQR	1.05523	1.12499	1.04695	0.937991	1.00792	0.44605	0.042044	0.774175	0.178938	4	29.9165	29.4185	32.2045	32.4271	23.4404	29.3882	29.8828	29.4454	33.0072	33.302	35.5165	33.4726	13.8346	13.4875	14.8395	11.5323	0.983355	1.25374	1.00893	0.974913	1.07648	1.27484	1.07602	1.07264	1.08392	1.25618	1.0141	0.833584	membrane	salt-inducible kinase 2
598	SIK2	Q9H0K1	Serine/threonine-protein kinase SIK2	S	343	S(0.227)S(0.773)FPVEQR	1.1993	1.02914	1.1096	1.16534	1.08084	0.17002	0.878936	0.344759	0.398935	4	7.73861	8.10598	8.50608	8.71977	0.333185	0.478097	0.33081	0.549018	3.65233	4.77184	3.42168	2.95885	9.93398	10.0162	10.8049	8.48042	1.04747	1.43493	1.30652	1.00828	1.09917	0.992874	0.936847	1.08767	1.12679	1.64779	0.810127	0.853679	membrane	salt-inducible kinase 2
599	EI24	O14681	Etoposide-induced protein 2.4 homolog	S	46	RAS(0.994)S(0.006)VLAQR	1.67321	1.60371	1.03466	1.04334	1.61716	0.159059	0.759322	0.0748634	0.0939522	4	1.37507	2.49907	2.05685	1.46052	2.15754	1.81824	2.86543	1.16392	4.09635	8.41916	6.24592	4.70704	6.84006	13.5256	14.1328	9.49362	1.81741	0.842739	2.05528	1.97741	1.49581	1.3281	1.52475	2.06619	1.06214	0.539467	1.14908	1.38794	membrane	etoposide induced 2.4
600	EI24	O14681	Etoposide-induced protein 2.4 homolog	S	47	AS(0.001)S(0.999)VLAQR	1.63508	1.38999	1.31703	1.17632	1.24148	0.136206	0.0960377	0.371542	0.685334	4	8.1744	15.2287	11.3912	16.4041	1.73994	2.36403	2.47057	2.25916	5.82112	7.91471	6.27276	6.17175	13.7359	26.9084	22.9246	12.3997	1.86298	1.35869	1.35966	1.95898	1.39352	1.41992	1.07759	1.66895	2.00676	1.29842	1.06023	0.902718	membrane	etoposide induced 2.4
601	EI24	O14681	Etoposide-induced protein 2.4 homolog	S	56	RAQS(1)IER	1.2741	0.773632	0.869221	1.64691	1.4658	0.420373	0.153369	0.253526	0.0515903	4	6.36878	4.05612	4.72567	5.53226	5.00899	5.60274	3.80296	4.52743	7.06923	13.3763	6.97083	7.0423	4.68534	6.7882	2.84502	3.31806	0.636875	1.11854	1.89219	1.44882	0.742006	0.759227	0.98608	0.607217	0.868654	0.90386	0.99619	0.708179	membrane	etoposide induced 2.4
603	NFRKB	Q6P4R8	Nuclear factor related to kappa-B-binding protein	S	176	RPS(0.999)PS(0.001)RTPEER	1.04242	1.03538	1.27822	1.0068	0.815521	0.517546	0.912563	0.252285	0.212044	3	28.1686	32.2171	23.6409	35.3396	8.51463	8.53241	8.23928	10.1325	34.5528	33.9118	44.8915	48.0315					1.14372	1.00209	0.981448		0.839264	0.967661	1.29922		1.25457	1.19001	1.39009			nuclear factor related to kappaB binding protein
608	VPS26B	Q4G0F5	Vacuolar protein sorting-associated protein 26B	S	302	S(0.988)MS(0.012)HQAAIASQR	1.22458	1.02418	1.19814	1.19567	1.02207	0.331432	0.277864	0.500933	0.17546	4	0.14577	0.188824	0.156656	0.233762	0.990104	0.930769	0.957593	1.09053	1.34015	2.01915	1.47114	1.60671	0.667209	0.77146	0.638614	0.59287	1.29536	0.940073	1.50666	1.15625	1.07468	0.967164	1.09774	0.957143	1.60363	1.10143	1.1989	0.888582		vacuolar protein sorting 26 homolog B (S. pombe)
609	VPS26B	Q4G0F5	Vacuolar protein sorting-associated protein 26B	S	304	S(0.024)MS(0.976)HQAAIASQR	1.16258	1.09004	1.2623	1.06655	0.921006	0.172718	0.308402	0.614646	0.165275	4	0.400671	0.38211	0.442522	0.595776	2.04117	2.18225	1.98524	2.39136	0.763615	1.12953	0.847212	0.902505	0.599638	0.688593	0.703761	0.724836	0.953675	1.06912	1.47919	1.14835	1.10445	0.972598	1.10947	1.17364	1.48694	1.17156	1.18189	1.20879		vacuolar protein sorting 26 homolog B (S. pombe)
615	ACBD3	Q9H3P7	Golgi resident protein GCP60	S	43	LEVSVDGLTLSPDPEERPGAEGAPLLPPPLPPPS(0.783)PPGS(0.216)GR	1.22745	1.09137	1.15422	1.12469	1.06345	0.101299	0.201687	0.324868	0.37176	3	0.326831	0.381703	0.366575	0.400666	0	0	0	0	0.308018	0.441761	0.340914	0.37229	0.853787	0.922318	0.892805	0.877761	1.16789		1.4342	1.08027	1.12161		1.1068	1.0457	1.22591		1.20866	1.02808		acyl-CoA binding domain containing 3
616	LBR	Q14739	Delta(14)-sterol reductase LBR	S	97	RS(0.624)AS(0.367)AS(0.009)HQADIK	1.10962	1.01416	0.924723	1.09413	1.19995	0.952148	0.689347	0.884574	0.979265	4	17.1146	13.164	14.7597	17.2686	6.3117	9.16264	7.85706	7.39757	4.7906	7.11611	6.31308	3.76707	6.16218	4.51194	3.89192	4.50769	0.769167	1.45169	1.48543	0.732198	0.862406	1.24484	1.31781	0.631582	1.009	1.17204	0.786347	0.731509	membrane	lamin B receptor
617	LBR	Q14739	Delta(14)-sterol reductase LBR	S	99	S(0.024)AS(0.947)AS(0.029)HQADIK	0.876191	0.821483	0.957965	1.0666	0.914637	0.204392	0.330601	0.968859	0.272832	4	8.86811	7.94669	9.26341	8.93135	28.661	29.2006	23.4855	25.6608	9.47573	7.69259	7.03746	11.9333	18.3087	14.2446	12.4362	12.2679	0.896097	1.01882	0.81182	0.778022	1.04458	0.819423	0.742682	0.679253	1.00713	0.895321	1.25935	0.670059	membrane	lamin B receptor
618	LBR	Q14739	Delta(14)-sterol reductase LBR	S	101	S(0.057)AS(0.422)AS(0.521)HQADIK	0.824392	0.877504	1.20482	0.939474	0.684248	0.33501	0.825157	0.364831	0.39733	2	2.50677	2.2268	2.63846	2.55527	0	0	0	0	10.6168	8.07378	7.45806	14.7604	0	0	0	0	0.888314		0.76047		1.05253		0.702475		1.01935		1.39028		membrane	lamin B receptor
619	SPATS2L	Q9NUQ6	SPATS2-like protein	S	338	FS(1)CDIEQLK	0.996467	1.10271	1.301	0.903651	0.765923	0.732558	0.230062	0.156805	0.144621	4	2.50143	2.70825	3.13092	3.52821	0.45313	0.555362	0.523425	0.70396	0.474132	0.405763	0.476991	0.604059	0.705627	0.579862	0.704238	0.681599	1.08268	1.22561	0.855803	0.821768	1.25166	1.15513	1.00603	0.99803	1.41048	1.55355	1.27403	0.965948		spermatogenesis associated, serine-rich 2-like
620	SPATS2L	Q9NUQ6	SPATS2-like protein	S	526	QHAADTSEARPFRGS(1)VGR	0.931628	0.816075	0.903531	1.1416	1.0311	0.612184	0.194463	0.772049	0.440575	4	4.93473	4.59075	4.30269	5.21282	1.15162	0.842824	0.776412	1.04012	2.83437	3.39084	2.47032	2.63997	3.20085	2.77843	2.70994	2.31478	0.930293	0.731861	1.19633	0.868031	0.87192	0.674192	0.871558	0.846632	1.05635	0.903183	0.931412	0.723177		spermatogenesis associated, serine-rich 2-like
621	SPATS2L	Q9NUQ6	SPATS2-like protein	S	531	GSVGRVS(1)QCNLCPTR	1.00944	1.14211	1.14547	0.883832	0.881243	0.233759	0.179898	0.113021	0.627817	3	0.708623	0.708478	0.839799	0.923692	0	0	0	0	1.38636	1.40239	1.46815	1.49569	2.28637	2.32514	2.70303	2.40996	0.999796		1.01156	1.01696	1.18511		1.059	1.18223	1.3035		1.07886	1.05405		spermatogenesis associated, serine-rich 2-like
622	SPATS2L	Q9NUQ6	SPATS2-like protein	S	135	KIS(1)ILEEPSK	1.09062	1.1636	1.28377	0.937281	0.849542	0.23297	0.212953	0.194655	0.270194	2	0.960023	1.0715	1.15376	1.19224	0.700887	0.746532	0.788771	0.929137	0	0	0	0	0	0	0	0	1.11611	1.06512			1.20181	1.12539			1.24189	1.32566				spermatogenesis associated, serine-rich 2-like
623	SPATS2L	Q9NUQ6	SPATS2-like protein	S	159	LLQQKLS(1)LDGNPK	1.89799	1.32793	2.41854	1.42928	0.784767	0.0445407	0.0646801	0.0739975	0.0364795	4	1.02591	2.44958	1.46454	2.99551	0.845018	1.49879	1.02819	1.93458	1.00712	1.55448	1.25086	2.48923	0.460701	0.869376	0.656681	0.918307	2.38772	1.77368	1.54349	1.88707	1.42756	1.21677	1.24202	1.4254	2.91986	2.2894	2.47163	1.99328		spermatogenesis associated, serine-rich 2-like
624	SPATS2L	Q9NUQ6	SPATS2-like protein	S	518	QHAADT(0.019)S(0.981)EARPFR	0.914397	0.711078	0.919284	1.28593	0.994683	0.597443	0.0432172	0.875306	0.0425593	4	1.65881	1.25937	1.08666	1.52181	1.66751	1.47089	1.14245	1.77462	2.58906	2.98963	2.2627	2.48771	1.54457	1.33077	0.973328	1.13469	0.759201	0.882089	1.15472	0.861578	0.655083	0.685121	0.873948	0.63016	0.917415	1.06423	0.960856	0.734632		spermatogenesis associated, serine-rich 2-like
625	SPATS2L	Q9NUQ6	SPATS2-like protein	S	455	S(0.019)QGS(0.981)GNEAEPLGK	0.692628	0.734715	0.85341	0.942717	0.811601	0.000447469	0.367719	0.00814816	0.103061	4	1.97275	1.54588	1.5843	1.69033	1.34594	0.952723	0.865087	1.2146	1.20708	0.775476	0.893789	1.07344	1.41932	0.903556	1.06815	1.08593	0.783616	0.707847	0.642439	0.636611	0.80309	0.642736	0.740455	0.752579	0.856838	0.902413	0.889284	0.765102		spermatogenesis associated, serine-rich 2-like
627	EEF1B2	P24534	Elongation factor 1-beta	S	95	YGPADVEDT(0.002)T(0.001)GS(0.007)GAT(0.026)DS(0.964)K	1.09771	1.10573	1.02028	0.99275	1.0759	0.588813	0.702546	0.687859	0.646254	3	0.115522	0.163426	0.162005	0.124167	0.164971	0.169882	0.168541	0.188009	0	0	0	0	0.124265	0.105464	0.110991	0.105172	1.41467	1.02977		0.848702	1.40237	1.02164		0.893182	1.07483	1.13965		0.846353		eukaryotic translation elongation factor 1 beta 2
629	SUMO1	P63165	Small ubiquitin-related modifier 1	S	2	S(1)DQEAKPSTEDLGDKK	0.545621	1.19472	1.15944	0.456695	0.470592	0.0743792	0.0094332	0.02654	0.816966	4	157.52	142.091	246.791	233.318	196.845	110.46	202.894	196.68	267.149	62.8167	247.287	290.368	221.806	107.386	278.534	237.437	0.90205	0.561156	0.235137	0.484141	1.56673	1.03073	0.925653	1.25575	1.4812	0.999166	1.08691	1.07047		small ubiquitin-like modifier 1
630	BZW1	Q7L1Q6	Basic leucine zipper and W2 domain-containing protein 1	S	411	NAEEES(0.993)ES(0.007)EAEEGD	1.51941	0.892409	0.965876	1.70259	1.57309	0.450338	0.215881	0.563287	0.262116	4	0.0950055	0.0784964	0.0909593	0.0952512	0.062048	0.066426	0.054692	0.0811295	0.0216693	0.0667367	0.0208984	0.0139706	0.112145	0.123478	0.0859423	0.101903	0.82623	1.07056	3.07978	1.10106	0.957411	0.881447	0.964424	0.766353	1.00259	1.30753	0.644719	0.908671		basic leucine zipper and W2 domains 1
631	BZW1	Q7L1Q6	Basic leucine zipper and W2 domain-containing protein 1	S	413	NAEEES(0.082)ES(0.918)EAEEGD	1.90739	1.08894	1.09103	1.7516	1.74825	0.400063	0.355796	0.534784	0.867633	2	0	0	0	0	0.0588707	0.057555	0.0529578	0.077698	0.0440467	0.124966	0.056306	0.0379791	0	0	0	0		0.977651	2.83713			0.899561	1.27833			1.31981	0.862246			basic leucine zipper and W2 domains 1
632	IGFBP5	P24593	Insulin-like growth factor-binding protein 5	S	116	IERDS(1)REHEEPTTSEMAEETYSPK	1.21739	1.16499	0.979697	1.04498	1.24262	0.241646	0.894894	0.142236	0.0708419	4	39.5895	53.8084	57.1991	52.9247	5.96058	6.14787	6.44266	6.35495	9.51109	11.6946	11.1142	7.70052	8.49231	10.6103	8.2011	5.99687	1.35916	1.03142	1.22957	1.2494	1.4448	1.08088	1.16855	0.965709	1.33684	1.06616	0.809636	0.706153	secreted	insulin-like growth factor binding protein 5
635	ATG9A	Q7Z3C6	Autophagy-related protein 9A	S	675	AHSTMT(0.105)GS(0.895)GVDAR	1.37164	0.842893	0.985241	1.6273	1.39219	0.366061	0.349341	0.399223	0.604836	3	0.427108	0.383044	0.384565	0.498681	0.164261	0.275826	0.131103	0.189688	2.52248	3.88187	2.09404	1.59762	0	0	0	0	0.89683	1.67919	1.53891		0.900391	0.798136	0.830153		1.16757	1.1548	0.633353		membrane	autophagy related 9A
636	ATG9A	Q7Z3C6	Autophagy-related protein 9A	S	828	HPEPVPEEGS(1)EDELPPQVHKV	0.801055	0.976114	1.04313	0.820657	0.767932	0.0310879	0.0352367	0.0486916	0.150185	4	20.4578	17.7074	21.9496	24.0443	10.7253	7.99205	9.70531	11.5682	18.2584	13.5474	16.8272	17.6492	7.50816	6.39338	7.54591	7.14774	0.865554	0.745156	0.741984	0.851524	1.07292	0.904896	0.921616	1.00503	1.17531	1.07858	0.966637	0.951996	membrane	autophagy related 9A
637	ATG9A	Q7Z3C6	Autophagy-related protein 9A	S	735	RES(1)DESGESAPDEGGEGAR	1.38538	1.12411	1.08508	1.23242	1.27675	0.192105	0.144245	0.77112	0.507737	3	4.17103	4.38786	4.04589	4.67387	1.0714	1.12594	1.08174	1.12566	0.506812	1.04061	0.705832	0.549411	0	0	0	0	1.05199	1.0509	2.05325		0.969999	1.00965	1.39269		1.12056	1.05064	1.08405		membrane	autophagy related 9A
639	ATG9A	Q7Z3C6	Autophagy-related protein 9A	S	761	S(0.152)AS(0.846)Y(0.002)PCAAPRPGAPETTALHGGFQR	0.878297	1.10688	0.904512	0.793492	0.971018	0.276645	0.182288	0.362896	0.194224	2	0	0	0	0	0	0	0	0	1.41474	1.16718	1.40913	1.23578	0.922187	0.859094	1.12297	0.862724			0.825012	0.931583			0.996031	1.21772			0.873505	0.935519	membrane	autophagy related 9A
640	ATG9A	Q7Z3C6	Autophagy-related protein 9A	S	656	S(0.039)FS(0.961)PLQPGQAPTGR	0.749648	1.00028	1.02445	0.749436	0.731757	0.0741824	0.051721	0.0177659	0.906086	4	2.0895	1.70671	2.38942	2.48422	1.59207	1.37874	1.52993	1.76084	5.05724	3.74328	4.63709	4.42819	3.26303	1.87821	3.19681	3.0257	0.816801	0.866005	0.740181	0.575603	1.14354	0.960967	0.91692	0.979706	1.18891	1.106	0.875613	0.927267	membrane	autophagy related 9A
641	FN1	P02751	Fibronectin	S	2384	TNTNVNCPIECFMPLDVQADREDS(1)RE	1.22516	1.11534	1.50224	1.09846	0.815556	0.289806	0.158255	0.124581	0.0485366	4	0.0540127	0.071875	0.0648206	0.0718888	0.0234219	0.0436799	0.0347513	0.0483477	0.0193088	0.013486	0.0164623	0.0266591	0.0897326	0.090324	0.0830005	0.110652	1.33071	1.86492	0.698438	1.00659	1.2001	1.48371	0.85258	0.924976	1.33096	2.06421	1.38067	1.23313	secreted	fibronectin 1
642	ANKZF1	Q9H8Y5	Ankyrin repeat and zinc finger domain-containing protein 1	S	56	TSCSGSGERES(1)PERK	0.561877	0.897104	0.693711	0.626323	0.809959	0.0719351	0.0839466	0.109616	0.0740156	4	17.3277	8.46621	15.6998	12.2474	15.4114	8.17563	15.5201	11.0384	8.15509	5.31049	8.27745	6.42379	2.47186	1.42684	1.63218	1.39432	0.488595	0.530493	0.651187	0.577234	0.906056	1.00705	1.015	0.660304	0.706811	0.716252	0.787704	0.564078	TF	ankyrin repeat and zinc finger domain containing 1
643	MFF	Q9GZY8	Mitochondrial fission factor	S	155	RERS(0.998)MS(0.002)ENAVR	2.41629	1.51121	1.29777	1.59891	1.86187	0.191242	0.0963155	0.573932	0.36865	4	50.7777	59.2924	47.2564	58.3905	44.4721	45.0637	40.754	51.7216	4.50546	24.8889	11.1486	6.42767	1.41064	2.76488	2.431	2.04757	1.16769	1.0133	5.52416	1.96002	0.930652	0.916396	2.47445	1.72334	1.14992	1.16301	1.42664	1.45152	membrane	mitochondrial fission factor
644	MFF	Q9GZY8	Mitochondrial fission factor	S	157	S(0.01)MS(0.99)ENAVR	1.02441	0.8189	0.96932	1.25096	1.05683	0.833195	0.0437696	0.933748	0.119536	4	68.191	63.7096	50.8796	69.4802	63.5682	58.4188	55.9031	69.6123	29.6572	40.4626	27.5122	28.7836	39.6587	34.9004	28.6484	31.4396	0.934281	0.918993	1.36434	0.88002	0.746133	0.879418	0.927673	0.722375	1.0189	1.09508	0.970542	0.792754	membrane	mitochondrial fission factor
646	MLPH	Q9BV36	Melanophilin	S	266	AEGLEEADTGASGCHSHPEEQPT(0.05)S(0.191)IS(0.603)PS(0.155)R	0.962078	1.3458	1.68191	0.714876	0.572017	0.455267	0.27768	0.272576	0.266535	2	19.555	22.3414	31.3574	39.6445	116.848	91.3361	127.136	156.165	0	0	0	0	0	0	0	0	1.14249	0.781663			1.60355	1.08804			2.02734	1.33648				melanophilin
650	IRS1	P35568	Insulin receptor substrate 1	S	3	AS(1)PPESDGFSDVRK	0.716165	0.976355	1.12398	0.733509	0.637166	0.0157775	0.00820086	0.0243605	0.164594	4	458.621	370.108	482.883	616.291	554.303	396.365	495.08	589.996	152.593	93.1433	148.322	171.084	503.754	368.841	497.382	486.916	0.807003	0.715069	0.610403	0.732185	1.0529	0.893158	0.97201	0.987351	1.34379	1.06439	1.12118	0.966574		insulin receptor substrate 1
651	IRS1	P35568	Insulin receptor substrate 1	S	503	CTPGT(0.001)GLGT(0.442)S(0.557)PALAGDEAASAADLDNR	0.967204	1.20027	1.29601	0.805821	0.746292	0.51195	0.307499	0.353151	0.416887	2	0	0	0	0	109.827	74.6341	104.801	130.567	0	0	0	0	27.2512	34.1962	39.4136	38.2386		0.67956		1.25485		0.954235		1.44631		1.18884		1.40319		insulin receptor substrate 1
652	IRS1	P35568	Insulin receptor substrate 1	S	1100	RRHS(0.951)S(0.045)ET(0.004)FSSTPSATR	0.83714	1.24706	0.897684	0.671288	0.932555	0.356957	0.344047	0.438095	0.242649	2	155.088	120.897	196.953	167.872	0	0	0	0	20.9957	18.7857	25.7027	14.9686	0	0	0	0	0.779537		0.894742		1.26994		1.22419		1.08243		0.712935			insulin receptor substrate 1
653	IRS1	P35568	Insulin receptor substrate 1	S	1101	RHS(0.127)S(0.873)ET(0.001)FSSTPSATR	1.09985	0.852115	1.15416	1.29073	0.952945	0.584453	0.246125	0.607365	0.288224	4	367.47	298.138	304.028	452.825	47.5659	79.8818	43.4325	80.0803	69.0747	67.3087	68.4583	73.2313	195.09	182.264	132.062	124.979	0.811326	1.67939	0.974433	0.934253	0.827354	0.913103	0.991076	0.676928	1.23228	1.68357	1.06018	0.640621		insulin receptor substrate 1
655	NCL	P19338	Nucleolin	S	67	VVVS(0.995)PT(0.005)K	1.02972	1.05827	1.13151	0.97302	0.910043	0.907909	0.44269	0.111342	0.215207	4	0.107618	0.127929	0.139456	0.141052	0.0292291	0.0314935	0.0302207	0.03075	0.296999	0.327166	0.319183	0.371414	0.254398	0.191079	0.210803	0.232205	1.18873	1.07747	1.10157	0.751103	1.29584	1.03393	1.07469	0.828634	1.31067	1.05203	1.25055	0.912762		nucleolin
656	NCL	P19338	Nucleolin	S	563	LELQGPRGS(1)PNAR	1.06476	0.919622	1.01902	1.15783	1.0449	0.377662	0.0825033	0.539122	0.243132	4	1.05896	1.18918	0.994116	1.23039	1.91761	2.00219	1.72031	2.07434	1.95557	2.34294	1.87825	1.80711	1.3992	1.25075	1.23431	1.27098	1.12297	1.04411	1.19808	0.893902	0.938766	0.89711	0.960458	0.882154	1.16189	1.08173	0.924082	0.908359		nucleolin
657	GIGYF2	Q6Y7W6	GRB10-interacting GYF protein 2	S	26	ALSSGGS(0.002)IT(0.031)S(0.952)PPLS(0.016)PALPK	1.11593	0.971693	1.28984	1.14844	0.865168	0.208487	0.0828076	0.153479	0.0666447	4	3.00205	3.40312	3.27235	3.98989	4.39433	4.90985	3.92169	6.50436	3.87591	3.62286	3.37386	4.30431	3.83568	4.90231	3.96542	4.75471	1.1336	1.11731	0.934712	1.27808	1.09004	0.892443	0.870468	1.03382	1.32906	1.48017	1.11053	1.2396		GRB10 interacting GYF protein 2
658	GIGYF2	Q6Y7W6	GRB10-interacting GYF protein 2	S	30	ALSSGGSITS(0.003)PPLS(0.997)PALPK	1.29723	1.43239	1.60514	0.905641	0.808176	0.303054	0.264262	0.0322756	0.192108	4	0.102497	0.151285	0.179062	0.196395	0.149105	0.149007	0.167208	0.209817	0.104464	0.0870204	0.117424	0.104069	0.116897	0.219834	0.203061	0.245607	1.476	0.999343	0.833015	1.88057	1.74701	1.12141	1.12406	1.73709	1.91611	1.40717	0.996213	2.10105		GRB10 interacting GYF protein 2
659	GIGYF2	Q6Y7W6	GRB10-interacting GYF protein 2	S	160	SQS(1)WEER	2.71769	1.82896	2.51852	1.48592	1.07908	0.00267702	0.00202655	0.454199	0.0969073	4	1.64797	4.48345	2.86703	5.14685	2.7158	7.27878	5.05858	7.92922	2.89463	7.56359	4.91489	5.45923	2.53337	7.23797	5.10608	5.43487	2.72059	2.68016	2.61297	2.85705	1.73973	1.86265	1.69793	2.01553	3.12314	2.91966	1.88598	2.14531		GRB10 interacting GYF protein 2
664	GIGYF2	Q6Y7W6	GRB10-interacting GYF protein 2	S	236	WRPHS(1)PDGPRS(1)AGWR	0.758039	0.813449	0.7829	0.931883	0.968245	0.00305853	0.419187	0.923065	0.413032	4	3.55547	2.31769	2.83741	2.81586	5.11271	4.32369	4.87399	5.01344	3.39763	2.28122	2.38258	2.26583	5.91984	5.11002	4.74299	4.09742	0.651865	0.845676	0.671415	0.863202	0.798039	0.953309	0.701246	0.801202	0.79198	0.980585	0.666886	0.692151		GRB10 interacting GYF protein 2
666	BOK	Q9UMX3	Bcl-2-related ovarian killer protein	S	7	RS(0.5)S(0.5)VFAAEIMDAFDR	1.02602	0.899489	0.923394	1.14067	1.11114	0.794251	0.12748	0.92922	0.643284	2					47.7139	42.8853	38.8788	46.3789					15.6992	18.1048	15.4503	13.7332		0.898801		1.15323		0.814832		0.984145		0.97202		0.874768	membrane	BCL2-related ovarian killer
667	BOK	Q9UMX3	Bcl-2-related ovarian killer protein	S	8	RS(0.5)S(0.5)VFAAEIMDAFDR	1.02602	0.899489	0.923394	1.14067	1.11114	0.794251	0.12748	0.92922	0.643284	2					47.7139	42.8853	38.8788	46.3789					15.6992	18.1048	15.4503	13.7332		0.898801		1.15323		0.814832		0.984145		0.97202		0.874768	membrane	BCL2-related ovarian killer
669	MLPH	Q9BV36	Melanophilin	S	297	AS(0.003)S(0.992)ES(0.005)QGLGAGVR	1.32541	1.30066	1.64358	1.01903	0.806417	0.17144	0.674175	0.210708	0.113541	4	15.4219	20.8907	25.3164	24.4016	58.6701	76.262	83.101	103.656	15.5225	14.1996	15.2483	23.4292	47.0895	81.5786	54.7325	80.8019	1.35461	1.29984	0.914777	1.73241	1.64159	1.41641	0.982339	1.16231	1.58227	1.76676	1.50938	1.71592		melanophilin
670	NMNAT1	Q9HAN9	Nicotinamide/nicotinic acid mononucleotide adenylyltransferase 1	S	117	LEASDCDHQQNS(0.995)PT(0.005)LERPGRK	0.885095	1.01787	1.22393	0.869552	0.723155	0.466176	0.460637	0.271581	0.931946	3	13.4642	15.1936	13.525	19.1798	2.94808	2.83746	3.06333	3.97116	51.1822	28.8852	51.6948	46.0777					1.12845	0.962478	0.56436		1.00451	1.03909	1.01001		1.4245	1.34704	0.900267			nicotinamide nucleotide adenylyltransferase 1
671	KCNAB2;KCNAB1	Q13303	Voltage-gated potassium channel subunit beta- ( 1 | 2 )	S	111	RS(0.5)S(0.5)LVITTK	1.07947	0.968621	0.929581	1.11445	1.16125	0.354334	0.248947	0.398457	0.504196	2					13.8078	14.5572	12.6569	13.9423	56.2031	62.0866	57.3605	47.7404	0	0	0	0		1.05427	1.10468			0.916648	1.02059			1.00974	0.849426			potassium voltage-gated channel, shaker-related subfamily, beta member 1
672	KCNAB2;KCNAB1	Q13303	Voltage-gated potassium channel subunit beta- ( 1 | 2 )	S	112	RS(0.239)S(0.761)LVITTK	1.16153	1.93624	1.55425	0.59989	0.747324	0.138708	0.542641	0.894533	0.243019	3					13.8078	14.5572	12.6569	13.9423	56.2031	62.0866	57.3605	47.7404	13.1025	17.3692	50.7261	36.7342		1.05427	1.10468	1.32564		0.916648	1.02059	3.87147		1.00974	0.849426	2.80359		potassium voltage-gated channel, shaker-related subfamily, beta member 1
673	HDLBP	Q00341	Vigilin	S	944	DCDPGS(1)PRR	1.62884	1.11254	1.35079	1.46408	1.20584	0.0795109	0.0964938	0.274131	0.0146002	4	0.329745	0.345487	0.29929	0.382406	0.144884	0.241187	0.184806	0.234667	0.229667	0.496348	0.345688	0.377042	0.331741	0.544639	0.252719	0.325794	1.04774	1.66469	2.16116	1.64176	0.907642	1.27554	1.50517	0.761796	1.1597	1.61968	1.64169	0.982073		high density lipoprotein binding protein
674	HDLBP	Q00341	Vigilin	S	31	VAT(0.001)LNS(0.999)EEESDPPTYK	0.93069	0.998653	1.05829	0.931945	0.879431	0.232569	0.204432	0.0630553	0.511619	4	1.40168	1.50986	1.49003	1.69182	1.7023	1.56829	1.59452	1.94094	1.54819	1.33029	1.47733	1.54821	1.58196	1.36847	1.64629	1.40154	1.07717	0.921279	0.859257	0.865051	1.06303	0.936683	0.954233	1.04067	1.20699	1.14019	1.00001	0.885956		high density lipoprotein binding protein
683	LRRC47	Q8N1G4	Leucine-rich repeat-containing protein 47	S	520	EEGS(0.036)LS(0.955)DT(0.009)EADAVSGQLPDPTTNPSAGK	0.919322	1.1069	1.12762	0.83054	0.815277	0.115503	0.0129833	0.0330611	0.537273	4	2.19146	2.16759	2.48198	2.63399	1.48468	1.28275	1.59106	1.73065	1.25269	1.06143	1.17499	1.33243	0.987048	0.964216	1.26875	1.06524	0.989105	0.863992	0.847322	0.976868	1.13257	1.07165	0.937974	1.28539	1.20193	1.16567	1.06365	1.07922		leucine rich repeat containing 47
684	LRRC47	Q8N1G4	Leucine-rich repeat-containing protein 47	S	431	RQS(1)VSGLHR	1.84859	1.15391	1.50021	1.60203	1.23222	0.0237919	0.0210203	0.132846	0.0985861	4	0.347444	0.574979	0.377644	0.596793	2.03418	2.68245	1.94771	2.57629	0.640383	1.54294	0.917892	1.09474	0.583983	1.17462	0.664501	0.763369	1.65488	1.31869	2.4094	2.0114	1.08692	0.957491	1.43335	1.13788	1.71766	1.2665	1.7095	1.30718		leucine rich repeat containing 47
685	DFFA	O00273	DNA fragmentation factor subunit alpha	S	28	NYS(1)REQHGVAASCLEDLR	1.11696	1.09353	1.00915	1.02143	1.10683	0.371524	0.576313	0.462115	0.398241	2	0	0	0	0	0	0	0	0	0.392329	0.398316	0.422105	0.423808	0.755952	0.921252	0.839985	0.709132			1.01526	1.21866			1.0759	1.11116			1.08024	0.938065		DNA fragmentation factor, 45kDa, alpha polypeptide
686	MYADM	Q96S97	Myeloid-associated differentiation marker	S	16	TTIT(0.002)T(0.01)T(0.01)T(0.01)T(0.01)S(0.898)S(0.055)S(0.002)GLGSPMIVGSPR	1.2796	1.06551	1.33705	1.20092	0.957036	0.192872	0.135176	0.459628	0.308335	3	0	0	0	0	9.3208	11.2732	10.1077	14.1926	1.67465	1.71103	1.49179	1.92096	1.95182	3.13776	2.38379	2.61813		1.20947	1.02173	1.60761		1.08442	0.890805	1.22132		1.52268	1.14708	1.34138	membrane	myeloid-associated differentiation marker
695	ARFGAP3	Q9NP61	ADP-ribosylation factor GTPase-activating protein 3	S	451	LS(0.816)AS(0.087)S(0.043)S(0.049)IS(0.004)S(0.001)ADLFEEPR	1.24257	1.26216	1.2376	0.984473	1.00401	0.769287	0.419194	0.437001	0.445162	2	0	0	0	0	1.34313	1.24275	1.38947	1.71679	0	0	0	0	0.103796	0.161908	0.154637	0.124244		0.925263		1.55987		1.0345		1.48982		1.2782		1.19701		ADP-ribosylation factor GTPase activating protein 3
697	TTLL12	Q14166	Tubulin--tyrosine ligase-like protein 12	S	15	S(0.5)S(0.5)PGQTPEEGAQALAEFAALHGPALR	0.877889	0.974109	1.04029	0.901223	0.843886	0.067309	0.136177	0.184583	0.249783	4	1.93104	1.71089	1.97924	2.30224	1.26842	1.05298	1.26378	1.43685	0.472607	0.419628	0.420859	0.446437	0.5452	0.494772	0.536818	0.486062	0.885996	0.830154	0.8879	0.907506	1.02496	0.996342	0.890505	0.984625	1.19223	1.13279	0.944627	0.891529		tubulin tyrosine ligase-like family, member 12
698	TTLL12	Q14166	Tubulin--tyrosine ligase-like protein 12	S	16	S(0.5)S(0.5)PGQTPEEGAQALAEFAALHGPALR	0.877889	0.974109	1.04029	0.901223	0.843886	0.067309	0.136177	0.184583	0.249783	4	1.93104	1.71089	1.97924	2.30224	1.26842	1.05298	1.26378	1.43685	0.472607	0.419628	0.420859	0.446437	0.5452	0.494772	0.536818	0.486062	0.885996	0.830154	0.8879	0.907506	1.02496	0.996342	0.890505	0.984625	1.19223	1.13279	0.944627	0.891529		tubulin tyrosine ligase-like family, member 12
703	BRD1	O95696	Bromodomain-containing protein 1	S	25	HS(0.971)PT(0.028)RET(0.001)LTYAQAQR	0.767913	1.13647	1.21957	0.675701	0.629657	0.395672	0.424246	0.421099	0.400735	2					0	0	0	0	83.1788	58.267	121.584	131.156	7.25045	6.05647	5.8817	6.25246			0.700503	0.835323			1.46172	0.811218			1.57679	0.862355		bromodomain containing 1
706	NUP50	Q9UKX7	Nuclear pore complex protein Nup50	S	221	VAAET(0.021)QS(0.972)PS(0.007)LFGSTK	3.1551	1.84681	3.11557	1.7084	1.01269	0.0102314	0.0184164	0.870137	0.0239097	4	4.03885	13.903	7.806	14.4296	5.66686	15.2664	8.71153	15.4546	4.57525	14.0158	7.56685	13.4505	1.64041	5.61137	3.71289	5.28628	3.44231	2.69398	3.0634	3.42071	1.93273	1.53728	1.65387	2.26339	3.5727	2.72719	2.93984	3.22254		nucleoporin 50kDa
714	FTH1	P02794	Ferritin heavy chain	S	179	HTLGDS(1)DNES	1.376	0.962482	1.00056	1.42963	1.37522	0.195987	0.145815	0.154127	0.217486	4	9.21567	8.68116	9.03382	8.85946	6.25223	7.77865	6.39058	6.89111	7.173	13.816	7.81094	8.23695	6.05585	8.42813	4.59395	4.78651	0.942	1.24414	1.92611	1.39173	0.980267	1.02213	1.08894	0.758597	0.961347	1.10219	1.14833	0.790395		ferritin, heavy polypeptide 1
715	FTH1	P02794	Ferritin heavy chain	S	183	HTLGDS(0.279)DNES(0.721)	0.95303	0.79389	0.869005	1.20045	1.09669	0.410526	0.181698	0.955149	0.344954	2	1.31144	1.16355	1.09126	1.2291	0.27207	0.277191	0.205595	0.217871	0	0	0	0	0	0	0	0	0.887237	1.01882			0.832112	0.755669			0.93722	0.80079				ferritin, heavy polypeptide 1
716	MTA2	O94776	Metastasis-associated protein MTA2	S	435	GHLSRPEAQS(0.013)LS(0.984)PY(0.002)T(0.001)TSANR	0.998849	1.00626	1.0528	0.992639	0.948751	0.736056	0.801728	0.978512	0.71654	4	1.80346	1.87871	2.01203	2.24546	1.07984	0.981601	1.08895	1.29695	2.56134	2.85309	2.42934	2.33932	1.82331	1.69703	1.73666	1.55302	1.04172	0.909026	1.11391	0.930741	1.11565	1.00844	0.948462	0.952475	1.24508	1.20106	0.913316	0.851759		metastasis associated 1 family, member 2
717	TNKS1BP1	Q9C0C2	182 kDa tankyrase-1-binding protein	S	672	AS(1)PEPPGPESSSR	1.06671	1.03447	1.16218	1.03117	0.917859	0.132835	0.245667	0.370454	0.211806	4	7.81891	7.699	7.41015	9.98174	7.51526	7.87427	8.10935	9.51344	8.29502	9.05384	8.68563	9.06662	6.77824	7.74711	7.21216	6.86761	0.984664	1.04777	1.09148	1.14294	0.947722	1.07905	1.04709	1.06402	1.27662	1.26588	1.09302	1.01318		tankyrase 1 binding protein 1, 182kDa
718	TNKS1BP1	Q9C0C2	182 kDa tankyrase-1-binding protein	S	1620	AS(0.015)RVPS(0.9)S(0.086)DEEVVEEPQSR	1.11148	0.966381	0.954155	1.15015	1.16489	0.584776	0.41012	0.43324	0.755339	4	0.102761	0.0759987	0.11511	0.11667	0.35525	0.199191	0.281744	0.298765	0.321647	0.567698	0.335935	0.296858	0.414249	0.571949	0.376076	0.380007	0.739567	0.560708	1.76497	1.38069	1.12017	0.793087	1.04442	0.907852	1.13535	0.841	0.92293	0.917341		tankyrase 1 binding protein 1, 182kDa
719	TNKS1BP1	Q9C0C2	182 kDa tankyrase-1-binding protein	S	1621	VPS(0.104)S(0.896)DEEVVEEPQSR	1.04268	1.07945	0.96788	0.965938	1.07728	0.721045	0.783421	0.676308	0.525324	4	0.168977	0.116712	0.159688	0.17033	0.167369	0.131783	0.167173	0.173635	0.244157	0.406124	0.215607	0.208125	0.0925883	0.0952985	0.138037	0.0901488	0.690697	0.787381	1.66337	1.02927	0.945026	0.998834	0.883068	1.49087	1.008	1.03744	0.852423	0.973652		tankyrase 1 binding protein 1, 182kDa
720	TNKS1BP1	Q9C0C2	182 kDa tankyrase-1-binding protein	S	872	RDS(1)LGTYSSR	0.861952	0.855288	1.06821	1.00779	0.80691	0.482598	0.520165	0.462775	0.478677	2					330.091	293.075	309.891	373.989					8257.19	6903.38	6372.65	8285.6		0.88786		0.836044		0.938806		0.77177		1.13299		1.00344		tankyrase 1 binding protein 1, 182kDa
721	TNKS1BP1	Q9C0C2	182 kDa tankyrase-1-binding protein	S	1024	DAGRPGERGS(1)GGLFSPSTAHVPDGALGQR	0.795742	1.1081	1.09123	0.718111	0.729218	0.0613103	0.00291149	0.0109356	0.935892	4	3.0248	2.87014	3.64242	3.68407	3.9615	2.75599	3.73588	3.77613	4.39411	3.21794	4.22965	4.78672	2.56273	2.06575	3.38949	2.83026	0.948868	0.695695	0.732331	0.806074	1.20419	0.943048	0.962572	1.32261	1.21796	0.953206	1.08935	1.10439		tankyrase 1 binding protein 1, 182kDa
722	TNKS1BP1	Q9C0C2	182 kDa tankyrase-1-binding protein	S	1029	GS(0.058)GGLFS(0.929)PS(0.013)T(0.001)AHVPDGALGQR	1.86342	1.19874	1.68974	1.55448	1.10278	0.0521669	0.110544	0.937839	0.0719488	4	0.785217	0.946344	0.927813	1.1982	0.749	1.21096	0.837819	1.35466	0.357524	1.07633	0.464087	0.779743	0.375343	0.608496	0.449177	0.46672	1.2052	1.61677	3.01052	1.62117	1.1816	1.11858	1.29806	1.19671	1.52594	1.80862	2.18095	1.24345		tankyrase 1 binding protein 1, 182kDa
723	TNKS1BP1	Q9C0C2	182 kDa tankyrase-1-binding protein	S	1031	GS(0.043)GGLFS(0.416)PS(0.534)T(0.006)AHVPDGALGQR	2.39106	1.15402	2.86892	2.07194	0.833436	0.181991	0.185586	0.186791	0.185905	2	0.143531	0.331191	0.178483	0.389083	0.135326	0.334888	0.144059	0.409639	0	0	0	0	0	0	0	0	2.30745	2.47466			1.24351	1.06453			2.71079	3.02704				tankyrase 1 binding protein 1, 182kDa
724	TNKS1BP1	Q9C0C2	182 kDa tankyrase-1-binding protein	S	919	DHHGRYS(0.897)S(0.103)QDADEQDWEFQK	1.15371	1.14655	1.42924	1.00625	0.807219	0.350972	0.685131	0.436505	0.338156	2					39.7163	45.4883	40.3748	51.4717					149.327	173.532	190.617	233.323		1.14533		1.16209		1.01658		1.27651		1.29598		1.5625		tankyrase 1 binding protein 1, 182kDa
726	TNKS1BP1	Q9C0C2	182 kDa tankyrase-1-binding protein	S	893	RDS(1)LGAYASQDANEQGQDLGK	0.81722	0.945714	1.09035	0.86413	0.749501	0.480641	0.223051	0.464938	0.490107	2					634.954	533.674	684.129	736.187					16159	12829.4	13153.1	16502.7		0.840492		0.793948		1.07745		0.813983		1.15943		1.02127		tankyrase 1 binding protein 1, 182kDa
728	TNKS1BP1	Q9C0C2	182 kDa tankyrase-1-binding protein	S	1103	EAAFS(1)PGQQDWSR	1.64388	1.36987	1.24316	1.20003	1.32235	0.247086	0.197592	0.181918	0.24939	2	0	0	0	0	0.126814	0.260632	0.210808	0.199419	0	0	0	0	0.202604	0.249718	0.218288	0.185136		2.05523		1.23254		1.66233		1.07741		1.57253		0.913784		tankyrase 1 binding protein 1, 182kDa
729	TNKS1BP1	Q9C0C2	182 kDa tankyrase-1-binding protein	S	429	RFS(1)EGVLQSPSQDQEK	1.01091	1.22377	0.954042	0.826058	1.05961	0.956747	0.0811877	0.424933	0.0133395	4	16.7036	18.4603	19.1454	16.3232	15.753	15.5077	17.377	14.655	16.7308	13.8527	20.2045	15.5164	12.8624	14.4838	18.4987	12.6209	1.10517	0.984429	0.827976	1.12606	1.14619	1.10309	1.20762	1.4382	0.977226	0.930302	0.927415	0.981223		tankyrase 1 binding protein 1, 182kDa
730	TNKS1BP1	Q9C0C2	182 kDa tankyrase-1-binding protein	S	435	FSEGVLQS(0.974)PS(0.026)QDQEK	1.05306	1.097	1.36359	0.959945	0.77227	0.216357	0.386785	0.0287385	0.0361508	4	0.585744	0.611026	0.756898	0.806672	0.525611	0.601491	0.625413	0.740609	0.191897	0.194258	0.156952	0.280527	0.302203	0.305948	0.328799	0.364534	1.04316	1.14436	1.01231	1.01239	1.2922	1.18988	0.817901	1.08801	1.37718	1.40904	1.46186	1.20626		tankyrase 1 binding protein 1, 182kDa
731	TNKS1BP1	Q9C0C2	182 kDa tankyrase-1-binding protein	S	422	GDAHLRPT(0.482)S(0.518)LVQR	1.128	1.45346	0.822737	0.776082	1.37104	0.182579	0.216004	0.274416	0.244489	2	0	0	0	0	0	0	0	0	0.585728	0.618081	0.763663	0.425276	0.179137	0.215103	0.287181	0.164701			1.05524	1.20077			1.30378	1.60313			0.726064	0.919411		tankyrase 1 binding protein 1, 182kDa
732	TNKS1BP1	Q9C0C2	182 kDa tankyrase-1-binding protein	S	221	GWS(1)QEGPVK	2.57868	1.62475	2.17318	1.58712	1.18659	0.236216	0.194993	0.394116	0.39862	2	0	0	0	0	0.101477	0.244832	0.133735	0.245791	0	0	0	0	0.207812	0.570373	0.401411	0.399876		2.41269		2.74466		1.31789		1.93161		2.42214		1.92422		tankyrase 1 binding protein 1, 182kDa
733	TNKS1BP1	Q9C0C2	182 kDa tankyrase-1-binding protein	S	228	GWSQEGPVKS(1)PAECREEHSK	1.34591	1.24781	2.10523	1.07862	0.639317	0.150167	0.354039	0.000269723	0.00239339	4	0.106563	0.158933	0.134661	0.270351	0.148471	0.221205	0.191051	0.330039	0.153712	0.141	0.170874	0.275433	0.324178	0.481403	0.430865	0.605923	1.49145	1.48989	0.917304	1.485	1.26368	1.28679	1.11165	1.3291	2.53702	2.22293	1.79188	1.86911		tankyrase 1 binding protein 1, 182kDa
734	TNKS1BP1	Q9C0C2	182 kDa tankyrase-1-binding protein	S	237	SPAECREEHS(0.583)KT(0.417)PEER	0.965808	1.05744	1.32285	0.913349	0.730094	0.634115	0.193822	0.0674128	0.123716	3	0.320136	0.389077	0.387029	0.547926	0.566962	0.402128	0.460828	0.545732	0.3091	0.300694	0.355637	0.400119	0	0	0	0	1.21535	0.709268	0.972806		1.20895	0.812801	1.15056		1.71154	0.962554	1.29447			tankyrase 1 binding protein 1, 182kDa
735	TNKS1BP1	Q9C0C2	182 kDa tankyrase-1-binding protein	S	1383	HNGS(0.595)LS(0.405)PGLEARDPLEAR	1.15498	1.05348	1.03233	1.09635	1.11881	0.18172	0.182908	0.251374	0.918267	2	0.514668	0.557562	0.52727	0.543902	0	0	0	0	0	0	0	0	0.185642	0.227712	0.200952	0.1871	1.08334			1.22662	1.02449			1.08247	1.0568			1.00785		tankyrase 1 binding protein 1, 182kDa
736	TNKS1BP1	Q9C0C2	182 kDa tankyrase-1-binding protein	S	1385	HNGS(0.006)LS(0.994)PGLEAR	1.12862	1.07557	1.15523	1.04933	0.976965	0.157128	0.333144	0.844353	0.454958	4	0.533569	0.627137	0.638249	0.708666	1.22727	1.29171	1.15897	1.55869	1.15342	1.45904	1.23577	1.27039	0.749886	0.766112	0.817627	0.690872	1.17536	1.05251	1.26496	1.02164	1.19619	0.944351	1.07139	1.09033	1.32816	1.27005	1.1014	0.921303		tankyrase 1 binding protein 1, 182kDa
739	TNKS1BP1	Q9C0C2	182 kDa tankyrase-1-binding protein	S	851	KRDS(1)QGTYSSR	1.40156	0.748415	0.944618	1.87271	1.48373	0.475943	0.487409	0.48715	0.488001	2					132.766	184.461	127.243	143.882					3304.7	4672.03	1779.33	2661.97		1.38937		1.41375		0.958405		0.538425		1.08373		0.805511		tankyrase 1 binding protein 1, 182kDa
740	TNKS1BP1	Q9C0C2	182 kDa tankyrase-1-binding protein	S	494	LDS(1)PPPSPITEASEAAEAAEAGNLAVSSR	0.934468	1.06748	1.05066	0.875394	0.889414	0.109262	0.062063	0.14693	0.836699	4	2.45539	2.48718	2.86251	2.82214	1.90754	1.73188	1.7618	1.952	1.51992	1.36337	1.7349	1.7798	1.57682	1.4507	1.63845	1.35444	1.01294	0.907911	0.896999	0.920017	1.16581	0.923597	1.14144	1.03909	1.14936	1.02331	1.17098	0.858973		tankyrase 1 binding protein 1, 182kDa
742	TNKS1BP1	Q9C0C2	182 kDa tankyrase-1-binding protein	S	1297	NMAPGAVCS(1)PGESK	1.14655	1.15997	1.61745	0.988428	0.708865	0.116019	0.817925	0.0128181	0.0514717	4	0.0898567	0.0964991	0.106686	0.144121	0.135323	0.150555	0.152881	0.229395	0.231446	0.280843	0.237408	0.400606	0.453144	0.537564	0.587774	0.652458	1.07392	1.11255	1.21343	1.1863	1.18729	1.12974	1.02576	1.2971	1.60389	1.69516	1.73088	1.43985		tankyrase 1 binding protein 1, 182kDa
743	TNKS1BP1	Q9C0C2	182 kDa tankyrase-1-binding protein	S	1666	NRS(1)AEEGELAESK	1.0378	1.05719	1.34384	0.981662	0.772266	0.480486	0.934421	0.00707231	0.0460801	4	4.23063	4.95688	4.69337	6.41586	4.90119	5.19304	4.65199	6.50525	4.28281	4.0267	4.33846	5.68002	3.29752	3.23086	3.81595	3.97453	1.17167	1.05955	0.940202	0.979787	1.10938	0.949155	1.013	1.15722	1.51653	1.32728	1.32624	1.20531		tankyrase 1 binding protein 1, 182kDa
744	TNKS1BP1	Q9C0C2	182 kDa tankyrase-1-binding protein	S	836	PAQLGT(0.001)QRS(0.999)QEADVQDWEFR	1.07925	1.11177	1.56993	0.970749	0.687453	0.649233	0.508313	0.491164	0.483279	2					75.8136	88.9427	79.9713	119.212					3746.27	3691.29	4378.27	5871.94		1.17318		0.985324		1.05484		1.1687		1.57244		1.56741		tankyrase 1 binding protein 1, 182kDa
748	TNKS1BP1	Q9C0C2	182 kDa tankyrase-1-binding protein	S	1473	RES(0.99)AAS(0.01)GLGGLLEEEGAGAGAAQEEVLEPGR	0.962216	1.09917	1.07614	0.875401	0.894137	0.62485	0.125081	0.0902845	0.872213	4	0.629529	0.712117	0.687528	0.797401	0.823713	0.684098	0.82798	0.842246	0.355077	0.317693	0.391294	0.349719	0.694247	0.689006	0.831276	0.715411	1.13119	0.830505	0.894718	0.992452	1.09213	1.00518	1.102	1.19738	1.26666	1.0225	0.984911	1.03049		tankyrase 1 binding protein 1, 182kDa
749	TNKS1BP1	Q9C0C2	182 kDa tankyrase-1-binding protein	S	1476	RES(0.378)AAS(0.622)GLGGLLEEEGAGAGAAQEEVLEPGR	0.889823	0.97387	0.993559	0.913698	0.895592	0.203764	0.100842	0.254472	0.468075	4	0.314885	0.247874	0.298782	0.347045	0.375402	0.308625	0.337531	0.403875	0.0502107	0.0459236	0.0471287	0.0415639	0.232663	0.240892	0.257996	0.225327	0.787187	0.822117	0.914618	1.03537	0.948858	0.899119	0.938619	1.10889	1.10213	1.07585	0.82779	0.968469		tankyrase 1 binding protein 1, 182kDa
750	TNKS1BP1	Q9C0C2	182 kDa tankyrase-1-binding protein	S	1545	RPS(1)QGPPAR	1.26925	1.02285	1.07626	1.24089	1.17932	0.153593	0.0548392	0.242211	0.386069	4	4.69153	4.93809	4.20974	5.11114	3.0059	3.33634	3.15461	3.37328	3.22845	5.4767	3.95481	3.96009	3.2763	3.9909	3.01298	2.8397	1.05256	1.10993	1.69639	1.21811	0.897307	1.04948	1.22499	0.919629	1.08944	1.12222	1.22662	0.866739		tankyrase 1 binding protein 1, 182kDa
755	TNKS1BP1	Q9C0C2	182 kDa tankyrase-1-binding protein	S	983	SFGTRPLS(0.849)S(0.12)GFS(0.031)PEEAQQQDEEFEK	0.904357	1.0773	1.14761	0.839463	0.788033	0.0888655	0.0643831	0.0682883	0.391401	4	8.8036	8.89888	9.08807	10.9575	18.7036	17.1207	20.6418	23.3214	9.92098	7.91528	9.68514	10.7565	9.65252	8.62366	11.5546	9.79422	1.01082	0.915365	0.797833	0.89341	1.03231	1.10363	0.976228	1.19705	1.24466	1.24689	1.08422	1.01468		tankyrase 1 binding protein 1, 182kDa
756	TNKS1BP1	Q9C0C2	182 kDa tankyrase-1-binding protein	S	984	SFGTRPLS(0.079)S(0.651)GFS(0.27)PEEAQQQDEEFEK	0.92584	1.12089	1.15855	0.825984	0.799134	0.222559	0.156958	0.0155816	0.989854	4	3.63697	3.51106	3.61195	4.4944	1.99158	2.13392	2.31522	2.54605	4.89416	3.81123	5.02224	5.10956	5.21319	4.62816	6.78644	5.60961	0.96538	1.07147	0.77873	0.887779	0.99312	1.1625	1.02617	1.30178	1.23575	1.27841	1.04401	1.07604		tankyrase 1 binding protein 1, 182kDa
757	TNKS1BP1	Q9C0C2	182 kDa tankyrase-1-binding protein	S	987	SFGTRPLS(0.025)S(0.108)GFS(0.868)PEEAQQQDEEFEK	0.916551	1.05825	1.16442	0.8661	0.787132	0.177587	0.304429	0.138133	0.383189	3	9.55543	9.33667	9.04802	11.9805	0	0	0	0	4.37395	3.5922	4.4537	4.96144	3.7839	3.59952	4.57708	4.18175	0.977106		0.821272	0.951275	0.946898		1.01823	1.20962	1.25379		1.13432	1.10514		tankyrase 1 binding protein 1, 182kDa
761	TNKS1BP1	Q9C0C2	182 kDa tankyrase-1-binding protein	S	1138	VSGAGFS(1)PSSK	1.39666	1.0501	1.56908	1.33002	0.890116	0.0655622	0.0648189	0.0660416	0.0428233	4	4.01355	6.69811	4.27483	7.45964	4.09992	5.43869	4.13381	6.47343	4.32227	5.01167	4.21975	6.11075	1.54075	2.20593	1.77304	2.19555	1.66888	1.32654	1.1595	1.43173	1.0651	1.00827	0.976281	1.15077	1.85861	1.57892	1.41378	1.42499		tankyrase 1 binding protein 1, 182kDa
762	TNKS1BP1	Q9C0C2	182 kDa tankyrase-1-binding protein	S	1140	VSGAGFS(0.37)PS(0.618)S(0.011)K	1.47463	1.01375	1.66107	1.45463	0.887759	0.240899	0.103104	0.343077	0.225167	3	1.93431	2.44037	2.15062	3.02309	0.102133	0.216297	0.103957	0.240087	0	0	0	0	1.15195	1.20315	1.05007	1.23212	1.26162	2.11781		1.04445	1.11183	1.01786		0.91156	1.56287	2.35074		1.0696		tankyrase 1 binding protein 1, 182kDa
764	TNKS1BP1	Q9C0C2	182 kDa tankyrase-1-binding protein	S	691	WLDDLLAS(1)PPPSGGGAR	1.11801	1.09059	1.44178	1.02514	0.775435	0.187386	0.342207	0.433299	0.285783	4	0.19974	0.226179	0.252333	0.358951	0.649502	0.715321	0.674639	0.906714	0.13239	0.12701	0.11527	0.202623	0.591911	0.757034	0.704166	0.617676	1.13237	1.10134	0.959365	1.27897	1.26331	1.0387	0.870686	1.18965	1.79709	1.39601	1.5305	1.04353		tankyrase 1 binding protein 1, 182kDa
766	TNKS1BP1	Q9C0C2	182 kDa tankyrase-1-binding protein	S	601	YESQEPLAGQES(1)PLPLATR	1.00173	1.07127	1.07992	0.935088	0.927594	0.979405	0.26904	0.396445	0.8128	4	1.11208	1.11711	1.25003	1.36142	0.721208	0.638349	0.741243	0.79963	1.01307	0.971224	1.10697	1.04261	0.724429	0.839322	0.753824	0.693708	1.00453	0.885111	0.958689	1.1586	1.12404	1.02778	1.09268	1.04058	1.22421	1.10874	1.02916	0.957592		tankyrase 1 binding protein 1, 182kDa
767	ZDHHC5	Q9C0B5	Palmitoyltransferase ZDHHC5	S	380	LSRGDS(1)LKEPTSIAESSR	0.858208	1.1501	1.1459	0.7462	0.748937	0.161892	0.0190427	0.0111382	0.722617	4	77.7573	80.9737	100.481	104.379	99.8038	82.1573	113.888	121.014	56.8266	46.2292	63.854	63.6714	152.053	114.765	158.651	138.104	1.04136	0.823188	0.813513	0.754768	1.29224	1.14112	1.12366	1.04339	1.34237	1.21252	1.12045	0.90826	membrane	zinc finger, DHHC-type containing 5
768	ZDHHC5	Q9C0B5	Palmitoyltransferase ZDHHC5	S	621	GVGS(1)PEPGPTAPYLGR	0.931842	0.840169	1.10949	1.10911	0.839881	0.0390004	0.35706	0.84291	0.0791278	4	9.57082	9.30093	10.0016	10.4104	5.46689	4.65618	4.22203	7.3067	3.28621	3.02284	2.3456	3.77083	28.8089	28.3481	23.9001	24.9555	0.971801	0.851707	0.919855	0.984006	1.04501	0.772291	0.713769	0.829609	1.08772	1.33654	1.14747	0.866242	membrane	zinc finger, DHHC-type containing 5
769	ZDHHC5	Q9C0B5	Palmitoyltransferase ZDHHC5	S	398	HPS(0.05)Y(0.007)RS(0.94)EPS(0.003)LEPESFR	0.510592	0.823874	0.607451	0.619745	0.840548	0.114568	0.107899	0.301618	0.123852	3	2.03175	0.952114	2.05273	1.48901	4.84516	2.37917	3.55461	2.44849	2.19434	1.25542	1.59672	1.28178	0	0	0	0	0.468619	0.49104	0.572117		1.01033	0.733642	0.727654		0.732874	0.505348	0.584132		membrane	zinc finger, DHHC-type containing 5
770	ZDHHC5	Q9C0B5	Palmitoyltransferase ZDHHC5	S	406	SEPSLEPES(0.973)FRS(0.024)PT(0.003)FGK	1.87168	1.57481	2.11541	1.18851	0.884783	0.189346	0.219042	0.718119	0.0677597	3	8.02984	11.5855	10.5738	14.4307	6.71623	14.1201	11.748	17.894	0	0	0	0	21.0041	43.475	34.8334	39.5881	1.44281	2.10238		2.06984	1.31682	1.74919		1.65841	1.79714	2.6643		1.88479	membrane	zinc finger, DHHC-type containing 5
771	ZDHHC5	Q9C0B5	Palmitoyltransferase ZDHHC5	S	409	SEPSLEPES(0.007)FRS(0.988)PT(0.005)FGK	2.09019	1.70281	2.23938	1.2275	0.933379	0.0129919	0.0488676	0.442275	0.0165415	4	44.7864	99.8719	73.2808	102.795	32.879	63.5915	55.8814	80.5976	27.3113	54.5225	47.2663	58.787	48.498	106.713	84.6163	99.8327	2.22996	1.93411	1.99633	2.20036	1.63623	1.69961	1.73065	1.74474	2.29522	2.45134	2.15248	2.05849	membrane	zinc finger, DHHC-type containing 5
772	ZDHHC5	Q9C0B5	Palmitoyltransferase ZDHHC5	S	554	LLRQS(1)PPLPGREEEPGLGDSGIQSTPGSGHAPR	0.959718	1.08586	1.07587	0.883833	0.89204	0.43485	0.220895	0.389553	0.771709	4	31.2576	30.3307	38.5751	37.8478	24.9618	20.2629	25.7113	28.284	12.4033	12.8149	13.5619	13.2844	31.0905	31.8239	30.6522	27.6243	0.970348	0.811756	1.03318	1.02359	1.2341	1.03003	1.09341	0.9859	1.21084	1.13309	1.07104	0.888513	membrane	zinc finger, DHHC-type containing 5
773	ZDHHC5	Q9C0B5	Palmitoyltransferase ZDHHC5	S	529	LVPTGPTHREPS(1)PVRYDNLSR	0.800525	0.909063	0.896186	0.880605	0.893258	0.0236099	0.126052	0.454434	0.575287	4	28.6062	21.1731	28.1014	24.8848	26.9093	18.6411	22.8128	25.8869	17.9205	16.0245	16.2882	16.9136	58.0132	50.762	52.0506	46.9338	0.740159	0.692737	0.894197	0.875007	0.982355	0.847765	0.90891	0.89722	0.869909	0.962005	0.94381	0.809019	membrane	zinc finger, DHHC-type containing 5
774	ZDHHC5	Q9C0B5	Palmitoyltransferase ZDHHC5	S	432	S(1)AQGTGFELGQLQSIR	1.01302	1.03624	1.10112	0.977592	0.919991	0.742407	0.574373	0.591235	0.642636	4	8.13679	8.23911	9.22038	10.0773	11.1331	9.99094	10.1961	12.9948	6.30307	6.57659	6.40064	6.50507	15.8482	17.4127	17.1238	15.3211	1.01257	0.897412	1.04339	1.09872	1.13317	0.915839	1.01548	1.08049	1.23849	1.16722	1.03205	0.966737	membrane	zinc finger, DHHC-type containing 5
776	ZDHHC5	Q9C0B5	Palmitoyltransferase ZDHHC5	S	422	SFHFDPLS(0.552)S(0.382)GS(0.065)R	0.806873	1.269	1.09517	0.635834	0.736755	0.38932	0.216523	0.304935	0.373043	2	0	0	0	0	1.36298	0.841026	1.36857	1.36303	0.483248	0.481653	0.741255	0.575213	0	0	0	0		0.617048	0.996698			1.0041	1.5339			1.00004	1.19031		membrane	zinc finger, DHHC-type containing 5
777	ZDHHC5	Q9C0B5	Palmitoyltransferase ZDHHC5	S	423	SFHFDPLS(0.028)S(0.642)GS(0.33)R	1.23425	0.880394	0.930813	1.40192	1.32599	0.848672	0.426052	0.769649	0.463632	3	0	0	0	0	6.58939	5.22696	5.89802	6.78575	1.69798	2.63784	1.55366	1.77396	2.438	3.30588	2.02622	1.75023		0.793238	1.55352	1.35598		0.895078	0.915009	0.831097		1.0298	1.04475	0.717895	membrane	zinc finger, DHHC-type containing 5
778	ZDHHC5	Q9C0B5	Palmitoyltransferase ZDHHC5	S	425	S(0.001)FHFDPLS(0.039)S(0.17)GS(0.79)R	1.27515	1.14278	0.924378	1.11583	1.37947	0.096364	0.15948	0.151122	0.353981	3	2.77117	3.0643	2.94968	2.88653	0	0	0	0	2.77394	3.20309	2.66511	2.66994	1.29315	2.02374	1.81449	0.99443	1.10578		1.15471	1.56497	1.06442		0.960769	1.40315	1.04163		0.962508	0.768997	membrane	zinc finger, DHHC-type containing 5
781	ZDHHC5	Q9C0B5	Palmitoyltransferase ZDHHC5	S	684	S(0.002)LGS(0.04)AS(0.958)PGPGQPPLSSPTR	0.770355	1.02067	1.10213	0.754751	0.698966	0.204014	0.304425	0.264241	0.182174	2	5.75346	4.49872	6.63706	6.94151	0	0	0	0	2.99238	2.2706	2.65654	2.98572	0	0	0	0	0.781916		0.758794		1.15358		0.887771		1.20649		0.997776		membrane	zinc finger, DHHC-type containing 5
783	ZDHHC5	Q9C0B5	Palmitoyltransferase ZDHHC5	S	694	SLGSASPGPGQPPLS(0.254)S(0.68)PT(0.066)R	0.958587	1.10399	1.20612	0.868291	0.79477	0.454631	0.186158	0.0351674	0.434047	4	32.1882	33.8061	45.0256	42.4937	24.3523	23.6153	25.1743	32.4154	15.2039	13.7234	14.8667	17.783	25.8384	23.5575	25.9822	25.9308	1.05026	0.969734	0.902625	0.911724	1.39883	1.03375	0.977823	1.00557	1.32017	1.3311	1.16963	1.00357	membrane	zinc finger, DHHC-type containing 5
786	ZDHHC5	Q9C0B5	Palmitoyltransferase ZDHHC5	S	593	T(0.001)S(0.002)S(0.002)S(0.003)S(0.02)DDS(0.012)KRS(0.961)PLGK	0.45765	0.867374	0.736194	0.527626	0.621642	0.0383427	0.00892889	0.00608926	0.0811539	4	10.0511	5.95003	10.49	9.21292	20.1989	7.80575	17.0179	12.1615	10.1304	3.65564	9.31853	8.65761	31.9821	15.7134	21.219	18.2768	0.591979	0.386445	0.360857	0.491318	1.04367	0.842515	0.919854	0.663463	0.916609	0.602087	0.854612	0.571469	membrane	zinc finger, DHHC-type containing 5
788	BAD	Q92934	Bcl2-associated agonist of cell death	S	75	HS(0.07)S(0.93)YPAGTEDDEGMGEEPSPFR	0.951558	1.1935	1.20638	0.797286	0.788769	0.624072	0.107529	0.0237434	0.799375	4	91.6259	103.475	145.945	133.393	70.0929	59.6934	70.1808	80.5568	41.3955	39.3779	41.2485	48.5714	87.5826	76.5489	103.65	91.704	1.12932	0.851632	0.95126	0.87402	1.59283	1.00125	0.996448	1.18345	1.45584	1.14929	1.17335	1.04706		BCL2-associated agonist of cell death
789	BAD	Q92934	Bcl2-associated agonist of cell death	S	71	QAPGLLWDASHQQEQPTSS(0.001)S(0.001)HHGGAGAVEIRS(0.999)R	1.03746	0.950177	1.14145	1.09185	0.908895	0.293948	0.134524	0.358359	0.302949	3	12.2827	12.9236	12.3433	16.088	2.54894	2.86634	2.49554	3.20246	1.61677	1.51275	1.401	1.38741	0	0	0	0	1.05218	1.12452	0.935657		1.00494	0.979052	0.866541		1.30982	1.25639	0.858136			BCL2-associated agonist of cell death
790	BAD	Q92934	Bcl2-associated agonist of cell death	S	118	RMS(1)DEFVDSFK	0.932951	1.14128	1.14165	0.817462	0.817192	0.412114	0.0573415	0.133759	0.641535	4	23.8258	25.6776	34.3731	33.6896	9.91714	9.13729	10.3069	11.969	22.1883	17.261	20.8092	22.5514	32.0703	30.6203	36.7296	29.8049	1.07772	0.921363	0.777931	0.954788	1.44268	1.0393	0.937844	1.14529	1.41399	1.2069	1.01636	0.929363		BCL2-associated agonist of cell death
791	BAD	Q92934	Bcl2-associated agonist of cell death	S	134	S(0.999)AGT(0.001)ATQMR	1.12446	1.01941	1.23996	1.10305	0.906849	0.817773	0.785196	0.437955	0.105174	4	15.0394	14.1741	19.4053	20.9801	4.45733	4.78041	3.57247	5.85941	2.23914	3.36638	2.64851	3.21165	7.97929	7.81547	6.40758	6.51083	0.942466	1.07248	1.50343	0.979469	1.2903	0.801482	1.18283	0.803027	1.39501	1.31456	1.43432	0.815966		BCL2-associated agonist of cell death
792	BAD	Q92934	Bcl2-associated agonist of cell death	S	99	S(1)APPNLWAAQR	0.872012	1.05333	1.13157	0.82786	0.770618	0.252537	0.0604077	0.00899643	0.31054	4	23.6015	23.9935	28.5181	29.9739	11.6107	12.1353	14.1668	16.808	17.0512	12.8194	13.4924	15.5718	16.159	10.8981	16.0551	14.4691	1.01661	1.04519	0.751817	0.674428	1.20832	1.22016	0.791287	0.993569	1.27	1.44764	0.913235	0.89542		BCL2-associated agonist of cell death
793	BAD	Q92934	Bcl2-associated agonist of cell death	S	97	S(0.587)RS(0.413)APPNLWAAQR	0.736781	0.910966	0.830238	0.808791	0.887433	0.0880637	0.166565	0.230278	0.614883	4	8.69502	8.62027	8.81646	10.5965	5.83274	2.8601	3.65605	2.95185	8.20247	7.11146	7.75223	6.94972	6.72914	4.02657	7.11924	5.0395	0.991403	0.490353	0.86699	0.598378	1.01397	0.626814	0.945109	1.05797	1.21869	0.506083	0.847271	0.748908		BCL2-associated agonist of cell death
796	MAP4K2	Q12851	Mitogen-activated protein kinase kinase kinase kinase 2	S	328	T(0.443)PS(0.557)EIQFHQVK	1.09197	1.17033	1.42219	0.933045	0.767809	0.493983	0.212759	0.244152	0.328566	4	21.7581	25.4316	26.6062	32.7829	105.069	108.439	122.775	186.181	17.4844	21.5362	19.2231	21.5052	71.3373	66.7168	84.9298	84.1854	1.16883	1.03208	1.23174	0.93523	1.22282	1.16852	1.09945	1.19054	1.5067	1.772	1.22997	1.1801	protein kinase	mitogen-activated protein kinase kinase kinase kinase 2
798	PPP2R5B	Q15173	Serine/threonine-protein phosphatase 2A 56 kDa regulatory subunit beta isoform	S	46	RS(0.015)HS(0.876)S(0.102)S(0.006)QFR	0.992071	1.35853	0.704578	0.730252	1.40804	0.482662	0.191825	0.428206	0.191853	2	139.116	106.51	125.931	107.367	0	0	0	0	22.753	27.7251	41.2248	14.5023	0	0	0	0	0.765619		1.21852		0.905227		1.81184		0.771778		0.637378			protein phosphatase 2, regulatory subunit B', beta
805	RTN3	O95197	Reticulon-3	S	30	AEPS(0.029)AAT(0.029)QS(0.029)HS(0.029)IS(0.029)S(0.029)S(0.029)S(0.029)FGAEPS(0.032)APGGGGS(0.737)PGACPALGTK	0.816026	1.10487	1.33635	0.738574	0.61064	0.226482	0.258554	0.182082	0.317569	2	0	0	0	0	3.6545	3.12627	3.78983	5.32615	5.3795	4.17769	6.30855	6.53754	0	0	0	0		0.855458	0.776595			1.03703	1.1727			1.45742	1.21527		membrane	reticulon 3
809	DHCR7	Q9UBM7	7-dehydrocholesterol reductase	S	14	S(1)LDGVTNDR	3.77867	2.32641	3.14397	1.62425	1.20188	0.000387121	0.0036993	0.11457	0.178813	4	3.42123	13.7452	7.47315	14.1742	3.00188	11.771	6.52786	9.97805	3.56048	13.9186	9.34359	9.84052	3.66136	11.9604	8.5033	8.58638	4.01761	3.92122	3.9092	3.26665	2.18434	2.17459	2.62425	2.32244	4.143	3.32393	2.76382	2.34513	membrane	7-dehydrocholesterol reductase
813	PACS1	Q6VY07	Phosphofurin acidic cluster sorting protein 1	S	320	LT(0.004)S(0.933)T(0.059)S(0.004)AITR	4.17514	1.98394	3.33981	2.10446	1.25011	0.0801151	0.0901291	0.130811	0.0794774	4	1.33174	6.20756	2.78981	4.36314	1.10329	2.81496	1.63479	2.45578	0.946077	6.99595	2.65736	5.41989	0.600862	1.25773	0.931556	1.27882	4.66122	2.55142	7.3947	2.09321	2.09486	1.48173	2.80882	1.55037	3.27626	2.22586	5.72881	2.12831		phosphofurin acidic cluster sorting protein 1
814	PACS1	Q6VY07	Phosphofurin acidic cluster sorting protein 1	S	528	T(0.141)NS(0.843)S(0.016)DSERSPDLGHSTQIPR	1.40117	1.0203	1.32601	1.3733	1.05669	0.183201	0.19369	0.187283	0.195604	2	0.726023	1.01744	0.705155	0.959307	0.633015	0.886826	0.676906	0.842351	0	0	0	0	0	0	0	0	1.40139	1.40096			0.971258	1.06934			1.32132	1.3307				phosphofurin acidic cluster sorting protein 1
815	PACS1	Q6VY07	Phosphofurin acidic cluster sorting protein 1	S	529	T(0.05)NS(0.179)S(0.661)DS(0.104)ERS(0.006)PDLGHSTQIPR	0.92536	0.851863	0.820649	1.08628	1.12759	0.922545	0.262534	0.338047	0.408273	2	0	0	0	0	0	0	0	0	2.11624	2.16787	2.0562	1.89432	0.353475	0.292085	0.258779	0.26375			1.02439	0.826324			0.971626	0.732099			0.895136	0.746162		phosphofurin acidic cluster sorting protein 1
817	PACS1	Q6VY07	Phosphofurin acidic cluster sorting protein 1	S	534	TNS(0.001)S(0.004)DS(0.014)ERS(0.981)PDLGHSTQIPR	0.929684	1.10971	0.97955	0.83777	0.949093	0.41971	0.357111	0.664636	0.42495	4	0.256684	0.229674	0.181629	0.289563	0.359884	0.386318	0.505247	0.532012	0.756041	0.769784	1.22138	0.525817	1.13455	0.830877	0.807635	0.699268	0.89477	1.07345	1.01818	0.732337	0.707596	1.40391	1.61549	0.711852	1.12809	1.47829	0.695487	0.616337		phosphofurin acidic cluster sorting protein 1
822	PACS1	Q6VY07	Phosphofurin acidic cluster sorting protein 1	S	781	VGLVEDSPSTAGDGDDS(0.001)PVVS(0.003)LT(0.003)VPS(0.01)T(0.101)S(0.846)PPS(0.018)S(0.007)S(0.008)GLS(0.004)R	1.07288	1.14192	1.33698	0.939538	0.802467	0.27067	0.528183	0.296393	0.397417	3	0	0	0	0	0.366581	0.345189	0.397586	0.605416	0.735894	0.827758	0.958419	0.925345	0.575021	0.662518	0.597334	0.633655		0.941645	1.12483	1.15216		1.08458	1.30239	1.0388		1.65152	1.25744	1.10197		phosphofurin acidic cluster sorting protein 1
823	RAB6A	P20340	Ras-related protein Rab-6A	S	2	S(0.891)T(0.109)GGDFGNPLRK	0.839575	0.860126	0.976814	0.976107	0.859503	0.00198494	0.840059	0.0805345	0.253073	4	4.18281	3.61751	3.32985	4.54427	3.46525	2.98822	2.82791	3.58584	2.94457	2.28317	2.58948	2.731	2.94343	2.51876	2.79312	2.52714	0.864851	0.862341	0.775383	0.855723	0.796081	0.816078	0.87941	0.948934	1.08642	1.0348	0.92747	0.85857		RAB6A, member RAS oncogene family
829	SSH3	Q8TE77	Protein phosphatase Slingshot homolog 3	S	70	APS(0.987)EEELHGDQT(0.012)DFGQGSQSPQK	0.835145	1.15056	1.14973	0.725859	0.726387	0.949086	0.321322	0.27463	0.555639	2	2.54284	2.88906	2.94575	3.6892	0	0	0	0	0.66348	0.354388	0.758139	0.563049	0	0	0	0	1.13616		0.534135		1.15845		1.14267		1.45082		0.848629			slingshot protein phosphatase 3
830	SSH3	Q8TE77	Protein phosphatase Slingshot homolog 3	S	85	APSEEELHGDQTDFGQGS(0.99)QS(0.009)PQK	1.00902	1.18529	1.19556	0.851288	0.843974	0.806098	0.149972	0.104146	0.798148	3	1.75291	1.63362	2.06549	2.13637	2.19433	2.62113	2.66784	3.01275	0	0	0	0	1.64127	1.47815	1.90676	1.63299	0.931948	1.1945		0.900615	1.17832	1.21579		1.16176	1.21875	1.37297		0.994958		slingshot protein phosphatase 3
831	SSH3	Q8TE77	Protein phosphatase Slingshot homolog 3	S	87	APSEEELHGDQTDFGQGS(0.065)QS(0.935)PQK	0.84595	1.17625	1.1521	0.719191	0.734267	0.168427	0.0312805	0.0506828	0.332198	4	7.31326	7.33093	8.04518	9.25957	4.20265	3.0854	3.97831	4.15674	4.67423	3.51727	5.05955	5.31248	0.647371	0.579233	1.02017	0.78762	1.00242	0.734155	0.752481	0.894746	1.10008	0.946619	1.08244	1.57587	1.26614	0.989076	1.13655	1.21664		slingshot protein phosphatase 3
832	SSH3	Q8TE77	Protein phosphatase Slingshot homolog 3	S	649	QAS(0.996)VHDS(0.004)GEEGEA	1.58266	0.945334	1.21273	1.67418	1.30504	0.143271	0.0793243	0.215727	0.0211351	4	0.307445	0.337106	0.298452	0.402432	0.28629	0.501903	0.274289	0.363959	0.384385	0.827236	0.455561	0.557616	0.177589	0.236005	0.118512	0.145626	1.09648	1.75313	2.1521	1.32893	0.97075	0.958083	1.18517	0.667336	1.30896	1.2713	1.45067	0.820018		slingshot protein phosphatase 3
833	SSH3	Q8TE77	Protein phosphatase Slingshot homolog 3	S	653	QASVHDS(1)GEEGEA	1.75042	1.18176	1.11326	1.4812	1.57234	0.032251	0.0751232	0.116626	0.536519	4	5.56981	7.35999	7.0601	6.82595	2.76511	4.29415	3.47562	3.88243	2.26695	5.70986	3.21423	2.46595	1.75863	2.82888	1.37991	1.29372	1.32141	1.55297	2.51874	1.60857	1.26757	1.25695	1.41786	0.784651	1.22553	1.40408	1.08778	0.73564		slingshot protein phosphatase 3
834	SSH3	Q8TE77	Protein phosphatase Slingshot homolog 3	S	37	RQS(1)FAVLR	1.76274	1.56041	1.24771	1.12966	1.41278	0.113767	0.348285	0.151421	0.178781	4	0.340726	0.806839	0.721238	0.466459	0.241781	0.395738	0.373224	0.278249	0.790587	1.51317	0.977211	0.962302	0.259068	0.293316	0.348489	0.324821	2.368	1.63676	1.91399	1.1322	2.11677	1.54364	1.23606	1.34517	1.36901	1.15083	1.2172	1.25381		slingshot protein phosphatase 3
837	SSH3	Q8TE77	Protein phosphatase Slingshot homolog 3	S	484	VGGVS(1)PEEHPAPEVSTPFPPLPPEPEGGGEEK	0.708171	1.01283	1.03802	0.6992	0.682235	0.0105274	0.00518473	0.0075635	0.615179	4	1.15026	1.00489	1.36564	1.42026	2.0632	1.68772	2.09577	2.20745	0.533469	0.193593	0.406569	0.44671	1.36508	1.06225	1.48271	1.37881	0.873623	0.81801	0.362895	0.778159	1.18724	1.01578	0.762124	1.08617	1.23473	1.06991	0.837369	1.01006		slingshot protein phosphatase 3
839	POLD3	Q15054	DNA polymerase delta subunit 3	S	307	RVALS(1)DDETK	0.68552	1.21438	0.963859	0.564503	0.711224	0.204474	0.10116	0.0891157	0.114065	3	19.0516	13.334	26.3731	20.6388					113.081	70.4288	117.132	93.5789	52.5034	38.5298	64.2123	51.4917	0.699888		0.622818	0.733853	1.3843		1.03583	1.22301	1.08331		0.827541	0.98073		polymerase (DNA-directed), delta 3, accessory subunit
840	NUMA1	Q14980	Nuclear mitotic apparatus protein 1	S	169	APVPSTCSSTFPEELS(0.996)PPS(0.004)HQAK	1.03448	1.11638	1.24025	0.926632	0.834086	0.413658	0.0169712	0.0812834	0.13972	4	1.0821	1.25829	1.34816	1.57676	1.03235	1.04671	1.14711	1.37889	0.547187	0.513904	0.548848	0.578663	0.724766	0.740715	0.801205	0.804972	1.16282	1.01391	0.939174	1.02201	1.24587	1.11116	1.00304	1.10547	1.45713	1.33569	1.05752	1.11066		nuclear mitotic apparatus protein 1
841	NUMA1	Q14980	Nuclear mitotic apparatus protein 1	S	1225	KNS(0.994)LIS(0.003)S(0.003)LEEEVSILNR	1.06938	1.21841	0.970377	0.877692	1.10203	0.480404	0.209004	0.489236	0.994927	4	1.1803	1.36822	1.38136	1.40502	0.966365	0.902875	0.978566	1.02595	0.258277	0.305371	0.301184	0.276816	0.047662	0.0477424	0.072662	0.0265803	1.15921	0.9343	1.18234	1.00169	1.17034	1.01263	1.16613	1.52453	1.19039	1.06166	1.07178	0.557683		nuclear mitotic apparatus protein 1
842	NUMA1	Q14980	Nuclear mitotic apparatus protein 1	S	1228	KNS(0.264)LIS(0.679)S(0.057)LEEEVSILNR	0.935629	1.0421	1.09868	0.897834	0.851597	0.27756	0.18287	0.183364	0.18451	2	0	0	0	0	0.404389	0.358817	0.411388	0.438589	0	0	0	0	0.716156	0.704663	0.764057	0.796925		0.887306		0.983952		1.01731		1.06689		1.08457		1.11278		nuclear mitotic apparatus protein 1
843	NUMA1	Q14980	Nuclear mitotic apparatus protein 1	S	271	QAAS(1)PLEPK	1.10092	1.19528	1.37609	0.92105	0.80003	0.439232	0.128562	0.0622067	0.0604937	3	0.288399	0.377024	0.416894	0.452754	0	0	0	0	0.184073	0.196042	0.205147	0.251179	0.249465	0.232108	0.255906	0.297819	1.3073		1.06502	0.930425	1.44555		1.11449	1.02582	1.56989		1.36456	1.19383		nuclear mitotic apparatus protein 1
845	NUMA1	Q14980	Nuclear mitotic apparatus protein 1	S	2047	RQS(1)MAFSILNTPK	1.29562	1.36456	1.3208	0.949478	0.980934	0.205607	0.233883	0.951877	0.729827	2	0	0	0	0	0	0	0	0	0.28456	0.350659	0.379661	0.416338	0.326991	0.444367	0.456126	0.385363			1.23229	1.35896			1.33421	1.39492			1.46309	1.17851		nuclear mitotic apparatus protein 1
846	NUMA1	Q14980	Nuclear mitotic apparatus protein 1	S	1757	TQPDGTSVPGEPAS(1)PISQR	1.10653	1.09375	1.25133	1.01169	0.884284	0.145218	0.595305	0.0631558	0.10927	4	3.24974	4.07508	3.80813	4.88883	3.43137	3.44579	3.41648	4.16401	3.92105	4.114	4.0466	4.30719	2.77559	3.1052	3.2627	3.30009	1.25397	1.0042	1.04921	1.11875	1.17183	0.995661	1.03202	1.1755	1.50438	1.21351	1.09848	1.18897		nuclear mitotic apparatus protein 1
848	PAK1	Q13153	Serine/threonine-protein kinase PAK 1	S	115	LLQTSNIT(0.159)KS(0.841)EQK	0.806924	1.10377	1.05666	0.731062	0.763656	0.384035	0.0934194	0.0705558	0.299237	3	1.55405	1.70117	2.22055	1.98919	0	0	0	0	2.31839	1.36088	1.94965	1.79329	0.725033	0.535877	0.755102	0.809474	1.09467		0.586994	0.739107	1.42889		0.840953	1.04147	1.28		0.77351	1.11647	protein kinase	p21 protein (Cdc42/Rac)-activated kinase 1
850	HYPK	Q9NX55	Huntingtin-interacting protein K	S	38	KHDS(1)GAADLER	1.07685	0.959277	1.07666	1.12256	1.00018	0.220841	0.0475036	0.787333	0.207365	4	5.33275	5.7833	4.97535	6.40303	3.81309	4.06886	3.49599	4.30032	4.20814	5.31185	4.82824	4.84254	1.6217	1.44905	1.36212	1.34179	1.08449	1.06708	1.26228	0.893541	0.932979	0.91684	1.14736	0.839931	1.2007	1.12778	1.15076	0.827399		huntingtin interacting protein K
854	USP8	P40818	Ubiquitin carboxyl-terminal hydrolase 8	S	716	RS(0.59)YS(0.395)S(0.014)PDITQAIQEEEK	0.850821	0.850633	1.10404	1.00022	0.770645	0.41361	0.406693	0.257826	0.237288	3	3.52413	3.82583	3.95958	4.45755	8.16398	5.20529	5.70016	8.28452	0	0	0	0	1.18608	0.983566	0.865988	1.2246	1.08561	0.637592		0.829259	1.12356	0.698208		0.730127	1.26487	1.01476		1.03248		ubiquitin specific peptidase 8
855	USP8	P40818	Ubiquitin carboxyl-terminal hydrolase 8	S	718	RS(0.007)YS(0.985)S(0.007)PDITQAIQEEEK	0.748474	0.97122	1.21043	0.770653	0.618353	0.0332013	0.027501	0.0557725	0.089715	4	7.00182	6.36763	7.50809	8.95181	3.78631	2.89566	3.88714	4.34557	6.93618	4.7532	6.93276	10.1073	4.96768	3.1516	3.90677	4.76067	0.909425	0.764771	0.685277	0.634421	1.0723	1.02663	0.999507	0.786439	1.2785	1.1477	1.45719	0.958328		ubiquitin specific peptidase 8
856	USP8	P40818	Ubiquitin carboxyl-terminal hydrolase 8	S	719	RS(0.099)YS(0.285)S(0.612)PDIT(0.003)QAIQEEEK	0.84264	1.20594	1.14466	0.698741	0.736147	0.189225	0.210452	0.233751	0.813604	2	3.47982	2.87041	3.69746	4.32791	0	0	0	0	3.19539	2.74934	4.31166	3.34113	0	0	0	0	0.824872		0.860408		1.06254		1.34934		1.24372		1.04561			ubiquitin specific peptidase 8
857	CCPG1	Q9ULG6	Cell cycle progression protein 1	S	186	T(0.088)VS(0.9)AS(0.012)ESEDRLVAEQETEPSK	0.768041	1.17605	1.1329	0.653069	0.677942	0.110488	0.0111263	0.0213388	0.956528	4	9.37068	9.40717	12.287	11.8942	6.06971	4.57176	5.78679	6.9399	4.90925	2.55719	4.46046	5.52127	3.71977	2.95412	5.69501	3.69845	1.00389	0.753209	0.520892	0.794169	1.31121	0.953388	0.908581	1.53101	1.2693	1.14337	1.12467	0.99427	membrane	cell cycle progression 1
858	CCPG1	Q9ULG6	Cell cycle progression protein 1	S	188	T(0.033)VS(0.18)AS(0.761)ES(0.026)EDRLVAEQETEPSK	0.702983	1.19855	0.913846	0.586529	0.769257	0.182558	0.206873	0.183014	0.239882	2	0	0	0	0	5.67714	3.82915	5.94972	5.00147	0	0	0	0	6.19878	4.53429	8.36266	5.86844		0.674485		0.731481		1.04801		1.34908		0.880984		0.946709	membrane	cell cycle progression 1
862	NEDD4	P46934	E3 ubiquitin-protein ligase NEDD4	S	742	LTIFGNSAVSQPAS(0.009)S(0.011)S(0.027)NHS(0.563)S(0.39)R	1.03139	1.11486	1.23675	0.925133	0.833952	0.837325	0.219606	0.433413	0.821529	3	0	0	0	0	0.167999	0.201371	0.198172	0.287417	1.09663	0.801604	0.899665	0.99033	1.05459	1.22813	1.41798	1.1562		1.19865	0.73097	1.16455		1.1796	0.82039	1.34458		1.71083	0.903066	1.09635		neural precursor cell expressed, developmentally down-regulated 4, E3 ubiquitin protein ligase
864	NEDD4	P46934	E3 ubiquitin-protein ligase NEDD4	S	747	RGS(1)LQAYTFEEQPTLPVLLPTSSGLPPGWEEK	0.877446	1.04802	1.06668	0.837241	0.822593	0.0675014	0.356128	0.1281	0.641471	3	0	0	0	0	2.64486	2.51769	2.55489	2.99395	0.51104	0.36475	0.453141	0.504197	5.92589	5.72846	7.65254	6.40858		0.951916	0.713741	0.966682		0.965984	0.886704	1.29137		1.13199	0.98661	1.08145		neural precursor cell expressed, developmentally down-regulated 4, E3 ubiquitin protein ligase
867	ARPP19	P56211	cAMP-regulated phosphoprotein 19	S	104	KPS(1)LVASK	1.18603	1.62359	0.943264	0.7305	1.25737	0.320775	0.00686284	0.197547	0.023353	4	13.81	21.6255	23.8827	14.0435	9.91078	9.91997	14.2869	7.80961	5.66484	5.9767	9.93495	5.39068	6.09574	6.84074	9.56803	6.19664	1.56592	1.00093	1.05505	1.12222	1.72938	1.44155	1.75379	1.56962	1.01691	0.787992	0.951603	1.01655		cAMP-regulated phosphoprotein, 19kDa
868	ARPP19	P56211	cAMP-regulated phosphoprotein 19	S	108	TEVTGDHIPT(0.002)PQDLPQRKPS(0.364)LVAS(0.634)K	1.08825	1.50745	0.890708	0.721918	1.22178	0.0779589	0.0860433	0.475082	0.0607976	3	0	0	0	0	0.589079	0.647225	0.817753	0.506862	0.289299	0.320331	0.507529	0.193146	1.04767	1.10926	1.44559	1.19859		1.09871	1.10727	1.05879		1.38819	1.75434	1.37981		0.860432	0.667636	1.14406		cAMP-regulated phosphoprotein, 19kDa
869	ARPP19;ENSA	O43768	Aguld ho ( Alpha-endosulfine | cAMP-regulated phosphoprotein 19 )	S	67	YFDS(1)GDYNMAK	0.709406	0.841721	0.92762	0.842804	0.764759	0.000872206	0.00666596	0.0448452	0.171689	4	235.554	193.887	224.477	246.548	164.77	122.439	148.802	184.933	127.456	79.0098	95.859	101.807	162.765	106.044	123.493	120.88	0.823112	0.743093	0.6199	0.651518	0.952976	0.90309	0.752097	0.758722	1.04667	1.12238	0.798764	0.742666		cAMP-regulated phosphoprotein, 19kDa
871	TRPM7	Q96QT4	Transient receptor potential cation channel subfamily M member 7	S	1404	FFVS(0.897)T(0.103)PSQPSCK	0.852102	0.936407	1.11441	0.90997	0.764622	0.429129	0.41793	0.197771	0.369265	4	15.3496	6.81504	12.1619	15.8006	7.62676	11.0994	8.72013	14.2387	3.14328	2.07736	2.59226	2.06226	19.3399	16.4041	19.0545	17.5071	0.443989	1.45533	0.660888	0.848202	0.792328	1.14336	0.824697	0.985243	1.02938	1.86694	0.656086	0.905231	protein kinase	transient receptor potential cation channel, subfamily M, member 7
873	TRPM7	Q96QT4	Transient receptor potential cation channel subfamily M member 7	S	1463	ILS(0.881)NNNT(0.113)S(0.007)ENTLK	0.559491	1.05146	0.806745	0.53211	0.693517	0.325615	0.273841	0.362384	0.187361	2	12.2884	5.04797	11.103	10.0942	0	0	0	0	0	0	0	0	3.24352	2.29703	3.89022	2.56903	0.410792			0.708191	0.903533			1.19938	0.821439			0.792051	protein kinase	transient receptor potential cation channel, subfamily M, member 7
875	TRPM7	Q96QT4	Transient receptor potential cation channel subfamily M member 7	S	1504	RPS(0.846)T(0.133)EDT(0.021)HEVDSK	1.03903	1.21775	1.24417	0.853236	0.835118	0.520326	0.287946	0.207554	0.804423	3	16.9908	10.749	20.8548	18.8656	6.87671	11.5287	10.0551	11.4358	31.3395	25.3215	30.2005	30.0608	0	0	0	0	0.632635	1.67649	0.807973		1.22741	1.46219	0.963655		1.11034	1.66298	0.959198		protein kinase	transient receptor potential cation channel, subfamily M, member 7
879	TRPM7	Q96QT4	Transient receptor potential cation channel subfamily M member 7	S	1569	LS(0.039)QS(0.959)IPFT(0.002)PVPPR	0.745325	0.900202	0.847143	0.827953	0.87981	0.27049	0.558765	0.607851	0.447347	2	0	0	0	0	0	0	0	0	1.72804	1.08449	0.951999	0.966151	1.28405	1.10822	1.60441	1.45763			0.627583	0.863067			0.550914	1.24949			0.559103	1.13518	protein kinase	transient receptor potential cation channel, subfamily M, member 7
881	TRPM7	Q96QT4	Transient receptor potential cation channel subfamily M member 7	S	1477	VS(0.132)S(0.868)LAGFTDCHR	0.868185	1.02833	1.06581	0.844267	0.814574	0.395879	0.488135	0.23365	0.876153	4	11.5442	6.92311	13.9226	11.8602	7.39563	9.27687	7.77131	10.0737	9.12857	6.81446	6.39321	6.87958	3.228	2.81535	3.73204	3.6158	0.599702	1.25437	0.746498	0.872166	1.20603	1.0508	0.700351	1.15614	1.02737	1.36212	0.753631	1.12014	protein kinase	transient receptor potential cation channel, subfamily M, member 7
882	TRPM7	Q96QT4	Transient receptor potential cation channel subfamily M member 7	S	1255	TLTAQKAS(1)EASK	0.615967	1.01748	0.974366	0.605386	0.632172	0.0543315	0.048483	0.0370651	0.204039	4	79.8769	39.0556	86.5872	79.462	59.453	54.4026	68.4652	69.2481	49.1947	22.8394	40.2038	39.0128	47.7694	28.4516	48.5854	45.1362	0.488948	0.915051	0.464265	0.595603	1.08401	1.15158	0.817238	1.01708	0.994806	1.16475	0.793029	0.944877	protein kinase	transient receptor potential cation channel, subfamily M, member 7
883	TRPM7	Q96QT4	Transient receptor potential cation channel subfamily M member 7	S	1493	TSIPVHS(1)K	0.671815	0.809919	0.933377	0.829485	0.719768	0.198086	0.365479	0.182775	0.329646	4	23.9229	9.73666	20.0775	20.1453	12.9678	12.534	12.5271	17.366	13.6534	8.09144	8.25155	8.42459	3.08738	2.22624	2.56265	2.88736	0.407002	0.966549	0.592634	0.721076	0.839262	0.966015	0.604361	0.830038	0.842095	1.33917	0.617035	0.935212	protein kinase	transient receptor potential cation channel, subfamily M, member 7
885	DMXL2	Q8TDJ6	DmX-like protein 2	S	434	QVDHENDDADREDEEHS(1)QEDRER	1.23144	1.09293	1.25977	1.12673	0.977512	0.172822	0.162887	0.604129	0.347849	3	5.89256	5.93129	5.5215	7.43157	1.35029	1.79277	1.74712	2.10505	1.83834	2.50021	1.92634	1.76325	0	0	0	0	1.00657	1.3277	1.36004		0.937029	1.29389	1.04787		1.26118	1.55897	0.959153		membrane	Dmx-like 2
886	DMXL2	Q8TDJ6	DmX-like protein 2	S	2399	RQS(1)ENISAPPVLSEDIDK	0.95808	1.37203	1.20966	0.698294	0.792022	0.880703	0.0400762	0.00916049	0.154746	4	20.2926	22.7757	33.6192	27.327	15.8293	14.1345	18.6424	18.2706	6.20949	5.22212	7.74624	7.48658	16.6672	16.2677	23.4372	18.869	1.12237	0.892934	0.84099	0.976026	1.65673	1.17772	1.24748	1.40618	1.34665	1.15423	1.20567	1.1321	membrane	Dmx-like 2
888	DMXL2	Q8TDJ6	DmX-like protein 2	S	1400	T(0.001)IS(0.998)VS(0.001)GSTAK	1.39702	1.28309	1.45646	1.0888	0.959191	0.142512	0.422715	0.370213	0.0409393	4	28.1108	41.8095	41.8213	45.4774	12.3143	16.6931	15.3978	17.3627	6.23402	6.8651	7.89958	9.10413	5.62087	9.24042	6.33492	7.51889	1.48732	1.35559	1.10123	1.64395	1.48773	1.2504	1.26717	1.12703	1.61779	1.40996	1.46039	1.33767	membrane	Dmx-like 2
890	HERC1	Q15751	Probable E3 ubiquitin-protein ligase HERC1	S	2720	RQS(1)LTSPDSQSAR	1.35478	0.991155	1.09945	1.36687	1.23223	0.116015	0.0869898	0.985069	0.459475	4	25.781	35.9325	29.6835	36.8399	192.062	234.178	209.901	299.397	61.5846	108.497	66.4871	51.3079	23.506	24.5479	15.0617	13.5599	1.39376	1.21929	1.76175	1.04432	1.15137	1.09288	1.07961	0.640761	1.42896	1.55886	0.833129	0.57687	membrane	HECT and RLD domain containing E3 ubiquitin protein ligase family member 1
891	HERC1	Q15751	Probable E3 ubiquitin-protein ligase HERC1	S	1428	RVS(0.824)T(0.175)DLPEGQDVYTAACNSVIHR	1.02866	1.3323	1.50181	0.772093	0.684946	0.571438	0.178516	0.0529147	0.168316	4	8.54115	11.2745	16.0561	17.2191	22.1438	22.9682	26.9778	33.2462	27.2453	26.2526	25.4183	35.6017	2.2519	1.78761	2.92321	2.66432	1.32003	1.03723	0.963562	0.793821	1.87986	1.2183	0.932939	1.29811	2.01602	1.50138	1.30671	1.18314	membrane	HECT and RLD domain containing E3 ubiquitin protein ligase family member 1
895	SQOR	Q9Y6N5	Sulfide:quinone oxidoreductase, mitochondrial	S	343	RYPNVFGIGDCT(0.001)NLPT(0.1)S(0.899)K	0.911275	0.830126	0.984227	1.09776	0.925879	0.323052	0.333199	0.526537	0.181691	2	0	0	0	0	0	0	0	0	0.109407	0.107957	0.0930694	0.105578	0.0647192	0.0540928	0.0523955	0.0649428			0.986743	0.835808			0.850669	0.809582			0.964999	1.00345
896	SPG21	Q9NZD8	Maspardin	S	304	GSLGIS(1)QEEQ	0.943266	0.938935	0.975297	1.00461	0.967158	0.195574	0.699153	0.302922	0.332693	4	20.3117	20.6059	21.9164	22.512	79.6508	72.8747	71.206	78.1254	18.5214	18.1069	16.6275	17.5763	30.2142	26.1666	26.74	26.076	1.01448	0.914928	0.977617	0.866036	1.079	0.893978	0.897745	0.885015	1.10833	0.980849	0.948973	0.863038		spastic paraplegia 21 (autosomal recessive, Mast syndrome)
898	ANXA2	P07355	Annexin A2	S	18	LS(0.008)LEGDHS(0.987)T(0.005)PPSAYGSVK	1.0701	0.926369	1.06917	1.15515	1.00086	0.270794	0.249849	0.76828	0.495425	2	0	0	0	0	0.355016	0.388749	0.324844	0.469831	0	0	0	0	0.203319	0.212505	0.190658	0.165693		1.09502		1.04518		0.915012		0.937726		1.32341		0.814941		annexin A2
899	ANXA2	P07355	Annexin A2	S	26	LSLEGDHSTPPS(0.002)AYGS(0.998)VK	1.16151	1.30164	0.932614	0.892339	1.24543	0.254098	0.429877	0.202044	0.240636	3	0.158012	0.220302	0.219035	0.182843	0.228355	0.248278	0.247006	0.250604	0	0	0	0	0.0852319	0.085494	0.122484	0.0463043	1.39421	1.08724		1.00308	1.38619	1.08167		1.43707	1.15714	1.09743		0.543274		annexin A2
900	ANXA2	P07355	Annexin A2	S	2	S(0.5)T(0.5)VHEILCK	0.963437	0.997174	1.02771	0.966167	0.937464	0.0861006	0.400396	0.404698	0.514372	4	0.309459	0.309498	0.34823	0.397452	0.228498	0.220224	0.213963	0.260477	0.0625521	0.0584618	0.0590097	0.0532555	0.211104	0.201652	0.207653	0.176303	1.00013	0.96379	0.93461	0.955223	1.12529	0.936389	0.943369	0.983653	1.28435	1.13995	0.851378	0.835147		annexin A2
901	PKM	P14618	Pyruvate kinase PKM	S	127	GS(0.96)GT(0.04)AEVELK	0.741395	0.815599	0.829131	0.909019	0.894184	0.1832	0.377373	0.210949	0.905221	2	0	0	0	0	0.0168432	0.0126581	0.0127231	0.0146342	0.0178804	0.0130753	0.0156599	0.014115	0	0	0	0		0.751526	0.731264			0.755385	0.875814			0.868849	0.789412		kinase-related	pyruvate kinase, muscle
902	PKM	P14618	Pyruvate kinase PKM	S	249	KAS(1)DVHEVRK	1.00399	0.972797	0.951187	1.03206	1.05551	0.996235	0.913617	0.71411	0.65804	4	0.740604	0.553592	0.819435	0.732243	0.818319	0.877518	0.831772	0.779475	0.659903	0.787345	0.659815	0.747185	0.584759	0.586513	0.449352	0.4276	0.747487	1.07234	1.19312	1.003	1.10644	1.01644	0.999867	0.768439	0.988712	0.952532	1.13227	0.731241	kinase-related	pyruvate kinase, muscle
903	PKM	P14618	Pyruvate kinase PKM	S	77	LNFS(0.998)HGT(0.002)HEYHAETIK	0.871809	1.00929	0.916277	0.863789	0.951469	0.112314	0.199365	0.404457	0.707658	4	0.0637392	0.0578708	0.073473	0.0650694	0.0522372	0.0410429	0.0418358	0.0561298	0.0335046	0.0244954	0.0358421	0.0248914	0.0233574	0.0248172	0.0236793	0.0193118	0.907931	0.785703	0.731106	1.0625	1.15271	0.800881	1.06977	1.01378	1.02087	1.07452	0.742925	0.826796	kinase-related	pyruvate kinase, muscle
904	CLN6	Q9NWW5	Ceroid-lipofuscinosis neuronal protein 6	S	31	HGS(1)VSADEAAR	1.36623	1.22797	1.05074	1.11259	1.30026	0.249121	0.702811	0.257216	0.00139261	4	190.04	181.746	223.05	198.344	109.182	142.204	140.012	117.084	103.576	214.875	145.93	124.92	97.4741	110.299	102.046	85.8579	0.956355	1.30244	2.07457	1.13157	1.1737	1.28236	1.40892	1.0469	1.0437	1.07237	1.20607	0.880827	membrane	ceroid-lipofuscinosis, neuronal 6, late infantile, variant
905	CLN6	Q9NWW5	Ceroid-lipofuscinosis neuronal protein 6	S	33	HGS(0.076)VS(0.924)ADEAAR	1.34122	1.2258	1.09527	1.09416	1.22456	0.00827083	0.041073	0.0803635	0.327697	4	67.5441	76.1217	70.3893	75.5599	18.6507	27.232	26.3739	21.3027	25.6511	41.7962	34.8585	30.0076	76.0097	87.2872	82.7019	72.2366	1.12699	1.4601	1.62941	1.14837	1.04212	1.4141	1.35895	1.08804	1.11868	1.14219	1.16984	0.950361	membrane	ceroid-lipofuscinosis, neuronal 6, late infantile, variant
907	TBC1D4	O60343	TBC1 domain family member 4	S	318	CS(0.007)S(0.989)VT(0.004)GVQR	1.454	1.1187	1.32232	1.29972	1.09958	0.0225804	0.148933	0.362437	0.285299	4	4.37409	6.44133	6.64183	6.97986	3.72678	5.07497	4.40411	5.44531	3.63043	6.73443	3.34451	5.23221	9.08373	10.2342	7.75182	7.18728	1.47261	1.36176	1.85499	1.12665	1.51845	1.18175	0.921243	0.853374	1.59573	1.46113	1.44121	0.791226		TBC1 domain family, member 4
911	TBC1D4	O60343	TBC1 domain family member 4	S	588	GRLGS(0.999)VDS(0.001)FER	0.894847	1.09836	1.15427	0.814712	0.775246	0.395636	0.163763	0.00942064	0.928104	4	11.71	14.2619	15.4219	15.891	13.1995	9.11699	11.8835	12.1313	8.90106	7.53985	7.85039	11.3855	15.8087	13.0214	20.4595	16.7866	1.21793	0.690708	0.847073	0.823682	1.31699	0.900303	0.881962	1.29419	1.35705	0.919077	1.27912	1.06185		TBC1 domain family, member 4
912	TBC1D4	O60343	TBC1 domain family member 4	S	341	HAS(0.999)APS(0.001)HVQPSDSEK	1.08164	1.06799	1.29615	1.01278	0.834502	0.278571	0.935433	0.108618	0.061647	4	27.685	36.3768	36.8542	46.8842	11.2904	10.2271	9.36758	12.4759	36.0115	38.593	40.4491	47.916	25.9652	26.8765	25.6493	27.407	1.31395	0.905822	1.07168	1.0351	1.3312	0.829696	1.12323	0.987833	1.69349	1.105	1.33058	1.05553		TBC1 domain family, member 4
913	TBC1D4	O60343	TBC1 domain family member 4	S	344	HAS(0.164)APS(0.836)HVQPSDSEK	1.16739	1.09382	1.40248	1.06726	0.832375	0.193783	0.216221	0.225366	0.223117	2	0	0	0	0	20.3094	22.724	20.8583	28.9154	16.6653	20.2631	19.3418	23.0183	0	0	0	0		1.11889	1.21589			1.02703	1.16061			1.42375	1.38122			TBC1 domain family, member 4
915	ZFP36L1	Q07352	mRNA decay activator protein ZFP36L1	S	90	DRS(0.996)FS(0.004)EGGER	1.17455	1.13318	1.25942	1.03651	0.932616	0.0345539	0.827052	0.482511	0.475891	4	6.9482	7.70378	7.69811	10.5829	2.41232	2.57053	2.13326	2.75359	5.6098	6.56102	6.93316	6.06328	1.75902	2.38228	2.2948	2.27309	1.10875	1.06559	1.16956	1.35432	1.10793	0.884318	1.2359	1.30459	1.52312	1.14147	1.08084	1.29224		ZFP36 ring finger protein-like 1
916	ZFP36L1	Q07352	mRNA decay activator protein ZFP36L1	S	92	SFS(1)EGGER	1.81742	1.28142	1.75665	1.41829	1.03459	0.00561315	0.0140738	0.818595	0.17311	4	93.1842	152.939	108.038	191.806	56.9527	95.993	70.173	94.2733	27.5526	61.4891	40.0578	52.8211	51.3031	87.7912	65.6814	71.612	1.64126	1.68549	2.2317	1.71123	1.15941	1.23213	1.45387	1.28026	2.05835	1.65529	1.9171	1.39586		ZFP36 ring finger protein-like 1
917	ZFP36L1	Q07352	mRNA decay activator protein ZFP36L1	S	54	RHS(1)VTLPSSK	1.0407	1.07497	1.11398	0.968121	0.934214	0.101161	0.512835	0.350769	0.49446	4	87.8508	92.7868	90.7218	112.095	64.6367	67.6608	67.3491	72.9549	37.9856	37.5544	41.695	43.8019	40.9091	43.8206	46.128	36.7423	1.05619	1.04679	0.988647	1.07117	1.03268	1.04196	1.09765	1.12757	1.27597	1.12869	1.15312	0.898144		ZFP36 ring finger protein-like 1
918	ZFP36L1;ZFP36L2	Q07352	mRNA decay activator protein ZFP36L ( 1 | 2 )	S	334	RLPIFS(0.001)RLS(0.998)IS(0.001)DD	1.33947	1.22409	1.38006	1.09426	0.970587	0.00782378	0.102264	0.746485	0.397947	4	23.6032	36.774	31.848	41.3627	41.3769	50.5972	46.0072	55.991	21.7335	27.5875	23.9769	28.7212	32.982	43.1297	43.9287	36.053	1.55801	1.22284	1.26935	1.30767	1.34931	1.11191	1.10323	1.3319	1.75242	1.3532	1.32152	1.09311		ZFP36 ring finger protein-like 1
921	KTN1	Q86UP2	Kinectin	S	1313	AAGDTTVIENSDVS(1)PETESSEK	0.947209	1.08344	1.16351	0.874263	0.814095	0.386821	0.204046	0.145385	0.263105	4	0.100997	0.122613	0.131772	0.145727	0.146371	0.144637	0.139702	0.168525	0.379492	0.298172	0.380316	0.417677	0.140169	0.112268	0.150322	0.134449	1.21402	0.988156	0.785713	0.800944	1.30471	0.954438	1.00217	1.07243	1.44287	1.15136	1.10062	0.95919	membrane	kinectin 1 (kinesin receptor)
922	KTN1	Q86UP2	Kinectin	S	75	EIQNGNLHES(1)DSESVPR	1.18596	0.968478	1.0356	1.22457	1.1452	0.149489	0.166239	0.317255	0.483461	4	0.865257	1.0158	0.701935	0.985579	0.616429	0.690368	0.644396	0.735264	0.424002	0.63513	0.442495	0.404316	0.660113	0.628414	0.642738	0.565707	1.17399	1.11995	1.49794	0.95198	0.811244	1.04537	1.04362	0.97368	1.13906	1.19278	0.953572	0.856985	membrane	kinectin 1 (kinesin receptor)
924	NUMB	P49757	Protein numb homolog	S	194	EGS(0.996)FRVT(0.003)T(0.001)ATEQAER	0.919167	1.2985	1.48933	0.707868	0.617166	0.872236	0.110623	0.10135	0.285831	3	5.60917	7.35095	8.04974	10.1991	2.23585	1.74272	2.49698	2.6972	0	0	0	0	2.54725	1.70037	3.42251	3.67663	1.31052	0.779444		0.667532	1.4351	1.11679		1.34361	1.81829	1.20634		1.44337		numb homolog (Drosophila)
934	NUMB;NUMBL	P49757	Pi ( Numb-like protein | Protein numb homolog )	S	276	QGS(1)FRGFPALSQK	0.976988	0.960485	1.21223	1.01718	0.80594	0.905639	0.888616	0.301166	0.343145	4	31.1893	34.9324	33.2461	48.6078	2.30534	2.22814	2.08116	3.11927	5.75935	6.97525	6.01334	6.39547	10.3786	6.33412	8.60527	8.58249	1.12001	0.966515	1.21112	0.610304	1.06595	0.90276	1.0441	0.829133	1.55848	1.35307	1.11045	0.826938		numb homolog (Drosophila)
935	NUMB	P49757	Protein numb homolog	S	438	RT(0.002)PS(0.998)EADRWLEEVSK	0.885337	0.983637	0.995677	0.900064	0.889181	0.0516883	0.269196	0.159898	0.75527	4	19.1917	17.6303	19.23	18.1083	45.0573	41.4467	40.4593	48.0609	7.24093	6.23594	7.37062	7.8044	29.6945	24.9919	30.19	26.567	0.91864	0.919868	0.861206	0.841633	1.002	0.897953	1.01791	1.01669	0.943549	1.06666	1.07782	0.894678		numb homolog (Drosophila)
936	NUMB	P49757	Protein numb homolog	S	634	T(0.113)NPS(0.774)PT(0.113)NPFSSDLQK	0.917169	1.0098	1.03901	0.908269	0.882734	0.370039	0.333971	0.361043	0.425421	4	1.09891	1.07054	1.07003	1.15011	16.6479	13.9154	15.6752	18.3363	8.9083	9.23489	8.85266	8.96571	2.60253	2.13919	2.94122	2.60662	0.974182	0.835867	1.03666	0.821965	0.973724	0.941576	0.993754	1.13014	1.0466	1.10142	1.00644	1.00157		numb homolog (Drosophila)
942	ELMSAN1	Q6PJG2	ELM2 and SANT domain-containing protein 1	S	461	RAS(1)QEANLLTLAQK	0.928642	1.26695	1.42321	0.732975	0.652498	0.33373	0.141757	0.217226	0.471437	3	82.723	93.869	109.401	121.516	396.152	302.87	449.234	609.469	287.911	255.279	387.055	363.404					1.13474	0.76453	0.886657		1.3225	1.134	1.34436		1.46895	1.53847	1.26221			ELM2 and Myb/SANT-like domain containing 1
943	ELMSAN1	Q6PJG2	ELM2 and SANT domain-containing protein 1	S	923	RES(1)PSEERLEPK	0.752627	1.04677	1.20932	0.719002	0.622358	0.189955	0.190487	0.189112	0.336526	3	7.43958	7.64334	6.90745	9.24719	120.104	72.744	130.398	150.255	102.114	63.8027	114.992	115.791					1.02739	0.605675	0.624816		0.928473	1.08571	1.12612		1.24297	1.25104	1.13394			ELM2 and Myb/SANT-like domain containing 1
944	PSEN1	P49768	Presenilin-1	S	366	AAVQELS(0.004)S(0.594)S(0.403)ILAGEDPEER	0.918401	1.19797	1.31637	0.766628	0.697679	0.341503	0.234825	0.22415	0.271967	3	15.8105	14.2073	21.395	21.9641	19.6472	15.2939	24.9496	29.9855	0	0	0	0	10.4424	11.2589	10.1378	10.7943	0.898596	0.778426		1.07818	1.35321	1.26988		0.97083	1.3892	1.5262		1.03369	membrane	presenilin 1
946	PSEN1	P49768	Presenilin-1	S	353	DSHLGPHRS(0.627)T(0.373)PESR	1.19271	1.18593	1.02042	1.00571	1.16884	0.399012	0.601178	0.479592	0.674651	2	2.45897	2.41653	4.03575	3.08216	0	0	0	0	0	0	0	0	7.32418	10.2735	5.3513	5.76718	0.982739			1.40268	1.64123			0.730635	1.25343			0.787416	membrane	presenilin 1
947	PSEN1	P49768	Presenilin-1	S	43	S(1)LGHPEPLSNGRPQGNSR	1.10307	1.08817	1.35271	1.0137	0.815455	0.134632	0.869304	0.291158	0.0283713	4	8.02097	7.31113	7.46818	10.7739	13.8236	16.3233	18.9042	24.0042	13.0435	15.3683	16.4863	18.0825	14.3455	16.3788	11.3347	13.5542	0.911502	1.18083	1.17823	1.14173	0.931082	1.36753	1.26394	0.790119	1.34321	1.73646	1.38632	0.944842	membrane	presenilin 1
952	NEK9	Q8TD19	Serine/threonine-protein kinase Nek9	S	332	S(0.398)S(0.573)T(0.028)VTEAPIAVVTSR	1.53788	1.16398	1.18955	1.32123	1.29283	0.200006	0.303799	0.204796	0.988085	2	0	0	0	0	0	0	0	0	0.133347	0.226573	0.140697	0.19022	0.150602	0.207324	0.191692	0.143462			1.69912	1.37664			1.05512	1.27284			1.4265	0.952594	protein kinase	NIMA-related kinase 9
953	NEK9	Q8TD19	Serine/threonine-protein kinase Nek9	S	868	VASEAPLEHKPQVEAS(0.5)S(0.5)PR	0.817621	1.05342	1.21329	0.776155	0.673885	0.196769	0.0324383	0.0281747	0.171459	4	3.71376	4.04488	4.56809	5.0579	3.99608	2.42247	2.97381	3.70095	4.97628	3.3319	4.36477	6.17622	3.39116	3.07089	4.61997	4.48978	1.08916	0.606211	0.669556	0.905555	1.23005	0.744181	0.877115	1.36236	1.36194	0.926143	1.24113	1.32396	protein kinase	NIMA-related kinase 9
954	NEK9	Q8TD19	Serine/threonine-protein kinase Nek9	S	869	VASEAPLEHKPQVEAS(0.5)S(0.5)PR	0.817621	1.05342	1.21329	0.776155	0.673885	0.196769	0.0324383	0.0281747	0.171459	4	3.71376	4.04488	4.56809	5.0579	3.99608	2.42247	2.97381	3.70095	4.97628	3.3319	4.36477	6.17622	3.39116	3.07089	4.61997	4.48978	1.08916	0.606211	0.669556	0.905555	1.23005	0.744181	0.877115	1.36236	1.36194	0.926143	1.24113	1.32396	protein kinase	NIMA-related kinase 9
956	SRSF5;SRSF6;SRSF4	Q13243	Serine/arginine-rich splicing factor ( 4 | 5 | 6 )	S	116	LIVENLS(0.656)S(0.344)R	1.13482	1.04444	1.13192	1.08653	1.00256	0.15849	0.0717853	0.602409	0.739343	3	1.1684	1.52225	1.37078	1.67808	2.5757	2.60292	2.35841	2.61695	0	0	0	0	3.43679	3.74969	3.58967	3.24268	1.30285	1.01057		1.09104	1.17321	0.915639		1.04448	1.43622	1.01602		0.94352		serine/arginine-rich splicing factor 4
958	CCNK	O75909	Cyclin-K	S	340	RAVVVS(1)PKEENK	0.542313	1.07933	1.11174	0.502452	0.487806	0.0934205	0.00454065	0.070193	0.624535	4	120.29	112.276	159.35	152.916	146.911	59.5727	120.128	109.652	187.235	55.0423	143.043	217.811	82.2854	44.1375	116.1	104.176	0.933379	0.405502	0.293975	0.536395	1.32472	0.817694	0.763975	1.41094	1.27123	0.746386	1.1633	1.26604		cyclin K
959	CCNK	O75909	Cyclin-K	S	8	ENS(0.865)S(0.06)PS(0.06)VT(0.013)S(0.003)ANLDHTK	0.883636	1.02654	1.01825	0.860791	0.867795	0.893373	0.095193	0.129759	0.90827	4	27.4418	32.8571	33.4612	35.8062	4.02258	3.31603	3.69306	3.95529	10.4243	6.50764	9.49741	9.38217	17.6467	15.6804	18.6639	15.6158	1.19734	0.824356	0.624275	0.888575	1.21935	0.918084	0.911083	1.05764	1.30481	0.983274	0.900028	0.884911		cyclin K
960	CCNK	O75909	Cyclin-K	S	9	ENS(0.022)S(0.967)PS(0.011)VTSANLDHTK	0.864484	1.04109	1.15745	0.830368	0.74689	0.223114	0.185271	0.170559	0.303772	3	11.6092	12.4678	12.5868	15.4013	42.2317	35.2848	44.9734	51.2364	24.1688	16.5313	23.5436	22.5369	0	0	0	0	1.07395	0.835506	0.683993		1.08421	1.06492	0.974131		1.32664	1.21322	0.932478			cyclin K
962	CCNK	O75909	Cyclin-K	S	324	KPS(0.999)PQPS(0.078)S(0.923)PR	1.07527	1.12934	1.12479	0.952127	0.955976	0.244323	0.484503	0.240886	0.978142	2	0	0	0	0	13.4717	13.9531	13.729	14.2788	11.5657	12.8935	14.3365	13.7593	0	0	0	0		1.03574	1.1148			1.0191	1.23957			1.05991	1.18967			cyclin K
964	CCNK	O75909	Cyclin-K	S	329	KPSPQPS(0.003)S(0.997)PR	1.2256	0.966323	1.13925	1.26831	1.07579	0.0391285	0.00999539	0.397233	0.154084	4	65.6224	76.4648	56.7239	79.7495	67.0467	85.8235	71.635	85.6765	29.402	41.3882	33.4645	37.793	64.8214	68.0267	51.4868	50.4623	1.16522	1.28006	1.40767	1.04945	0.864398	1.06843	1.13817	0.794288	1.21528	1.27786	1.28539	0.778483		cyclin K
965	EVL	Q9UI08	Ena/VASP-like protein	S	331	S(0.037)NS(0.963)VEKPVSSILSR	1.67314	3.32819	3.53649	0.50272	0.473109	0.247726	0.325038	0.157348	0.836831	2	149.286	302.031	436.429	547.748	197.795	261.705	738.353	673.266									2.02318	1.32311			2.92345	3.73292			3.66913	3.40385				Enah/Vasp-like
967	PPP4R3A	Q6IN85	Serine/threonine-protein phosphatase 4 regulatory subunit 3A	S	741	TNLSGRQS(0.998)PS(0.001)FK	0.953132	0.974926	1.07692	0.977645	0.885057	0.2336	0.730799	0.114778	0.228432	4	5.58222	6.50587	6.65162	7.04812	16.5517	14.3096	14.5714	18.3829	35.38	34.2709	31.4068	38.0473	9.01143	7.33417	8.47145	7.74117	1.16546	0.864538	0.968652	0.813875	1.19157	0.880356	0.887698	0.940079	1.2626	1.11063	1.07539	0.859039
972	CDC42BPB	Q9Y5S2	Serine/threonine-protein kinase MRCK beta	S	1690	HSTPSNSSNPS(0.002)GPPS(0.998)PNS(0.001)PHR	1.20359	0.882146	0.862706	1.36438	1.39513	0.322046	0.02056	0.265188	0.980305	4	2.25238	2.26106	1.9827	2.384	1.27713	1.3178	1.00086	1.41518	1.13466	1.97932	1.25883	0.817355	1.82585	1.88834	1.37889	1.02968	1.00385	1.03184	1.74442	1.03423	0.880267	0.783675	1.10944	0.755207	1.05843	1.10809	0.720353	0.563947	protein kinase	CDC42 binding protein kinase beta (DMPK-like)
977	MTA1	Q13330	Metastasis-associated protein MTA1	S	449	S(0.018)NMS(0.982)PHGLPAR	0.872829	1.08877	0.958419	0.801667	0.910697	0.982505	0.481744	0.984869	0.341154	4	2.99764	2.64968	3.88113	2.98132	4.56497	4.47196	4.87888	5.17333	6.73782	7.34885	6.76467	6.27023	0.324318	0.174186	0.320295	0.251429	0.883921	0.979625	1.09069	0.537085	1.29473	1.06876	1.00398	0.987595	0.994554	1.13327	0.930602	0.775255	secreted	metastasis associated 1
978	BRD7	Q9NPI1	Bromodomain-containing protein 7	S	279	EREDS(1)GDAEAHAFK	0.882637	1.13842	1.01468	0.775321	0.869866	0.263555	0.0132574	0.118245	0.226653	3					9.30233	9.2821	12.6089	10.782	17.7626	13.558	17.346	14.1216	12.7851	11.3378	13.8493	13.9353		0.997825	0.763288	0.886798		1.35546	0.976545	1.08324		1.15906	0.795022	1.08996		bromodomain containing 7
979	AKTIP	Q9H8T0	AKT-interacting protein	S	30	T(0.002)LT(0.005)GDVKT(0.172)S(0.821)PPR	0.865973	0.97113	1.09862	0.891717	0.788238	0.184512	0.548705	0.482288	0.412853	2	45.7504	40.5443	53.3471	64.7725					37.2831	31.5318	28.9396	29.1351	0	0	0	0	0.886206		0.84574		1.16605		0.776212		1.41578		0.781457			AKT interacting protein
981	CYLD	Q9NQC7	Ubiquitin carboxyl-terminal hydrolase CYLD	S	398	SLTEIS(0.002)T(0.004)DFDRS(0.603)S(0.391)PPLQPPPVNSLTTENR	1.14007	1.19517	1.07542	0.953894	1.06011	0.463988	0.888961	0.644013	0.353658	4	1.81571	1.55349	1.56489	1.71311	6.35635	8.46021	10.095	10.7186	2.82789	4.0065	4.09248	2.54552	18.5202	17.7222	16.3618	14.293	0.855586	1.33098	1.41678	0.956915	0.861862	1.58818	1.44719	0.883457	0.943497	1.68628	0.900148	0.771755		cylindromatosis (turban tumor syndrome)
982	CYLD	Q9NQC7	Ubiquitin carboxyl-terminal hydrolase CYLD	S	399	SLTEIST(0.001)DFDRS(0.137)S(0.862)PPLQPPPVNSLTTENR	1.47814	1.17965	1.30673	1.25304	1.13118	0.294455	0.354114	0.279773	0.44263	2	0	0	0	0	22.8938	40.1872	27.6588	34.231	17.7141	21.2729	20.3918	19.8087	0	0	0	0		1.75538	1.2009			1.20813	1.15116			1.49521	1.11824			cylindromatosis (turban tumor syndrome)
985	ARL2BP	Q9Y2Y0	ADP-ribosylation factor-like protein 2-binding protein	S	153	S(0.142)S(0.142)S(0.716)LPASQNNLRH	1.10789	1.17056	0.972182	0.946455	1.13959	0.229843	0.641436	0.309121	0.433361	2	1.58099	1.77278	2.46179	1.73665	0	0	0	0	0.860066	0.941311	0.674301	0.727538	0	0	0	0	1.12131		1.09446		1.55712		0.784011		1.09846		0.845909			ADP-ribosylation factor-like 2 binding protein
987	NDRG4	Q9ULP0	Protein NDRG4	S	317	T(0.162)AS(0.793)LT(0.036)S(0.009)AS(0.001)SVDGSR	0.875211	1.18063	1.03481	0.741307	0.845767	0.17798	0.131141	0.274012	0.459086	3	0.283788	0.261018	0.33405	0.315008	1.88932	1.62677	2.00695	2.06452	0	0	0	0	0.88635	0.748819	1.15449	0.799217	0.919761	0.861035		0.844835	1.17711	1.06226		1.30253	1.11001	1.09273		0.901695	membrane	NDRG family member 4
988	DYNC1LI2	O43237	Cytoplasmic dynein 1 light intermediate chain 2	S	383	ASES(1)PARGPSGSPR	0.657202	0.494105	0.54089	1.33009	1.21504	0.159628	0.156553	0.43583	0.485582	3	1.09559	0.587346	0.439908	0.638686	0	0	0	0	0.988414	0.799018	0.550855	0.523249	0.305096	0.191333	0.159711	0.1557	0.536098		0.808384	0.627125	0.401525		0.557312	0.523479	0.582958		0.529383	0.51033		dynein, cytoplasmic 1, light intermediate chain 2
989	DYNC1LI2	O43237	Cytoplasmic dynein 1 light intermediate chain 2	S	194	DFQDYMEPEEGCQGS(1)PQRR	0.898452	1.07201	1.08563	0.838102	0.827586	0.0926887	0.0132053	0.0345474	0.949559	4	2.4744	2.41818	2.99153	3.22195	2.00172	1.73055	1.95195	2.23465	3.44914	2.83663	3.31479	3.12154	2.93501	2.72835	3.3543	2.99085	0.977279	0.864527	0.822417	0.929587	1.20899	0.975136	0.961048	1.14286	1.30211	1.11636	0.90502	1.01902		dynein, cytoplasmic 1, light intermediate chain 2
994	DYNC1LI2	O43237	Cytoplasmic dynein 1 light intermediate chain 2	S	446	T(0.013)GS(0.049)PGS(0.938)PGAGGVQSTAK	1.08334	0.989959	1.166	1.09432	0.929107	0.374306	0.0997838	0.389876	0.127551	4	0.434053	0.439602	0.431832	0.456554	0.359167	0.432184	0.375435	0.512342	0.322378	0.396106	0.341153	0.345444	0.342869	0.304661	0.295355	0.382	1.01278	1.20329	1.2287	0.888564	0.994882	1.04529	1.05824	0.861421	1.05184	1.42647	1.07155	1.11413		dynein, cytoplasmic 1, light intermediate chain 2
998	SRPK2	P78362	SRSF protein kinase 2	S	494	T(0.112)VS(0.804)AS(0.075)S(0.008)T(0.001)GDLPK	1.55639	1.36842	1.7137	1.13736	0.908201	0.108534	0.0665033	0.164068	0.103005	3	0.750191	1.29136	1.17587	1.33536	0	0	0	0	1.53951	2.30678	2.12659	2.57539	0.501343	0.72665	0.57979	0.846376	1.72137		1.49838	1.44941	1.56743		1.38134	1.15647	1.78003		1.67286	1.68822	protein kinase	SRSF protein kinase 2
999	SRPK2	P78362	SRSF protein kinase 2	S	496	T(0.044)VS(0.406)AS(0.545)S(0.005)TGDLPK	0.869711	1.11265	1.09053	0.781658	0.797509	0.355702	0.207122	0.281553	0.969246	2	0	0	0	0	1.64906	1.62823	1.86482	2.18112	1.25148	0.941183	1.36969	1.0743	0	0	0	0		0.987366	0.752056			1.13084	1.09446			1.32264	0.858426		protein kinase	SRSF protein kinase 2
1000	SRPK2	P78362	SRSF protein kinase 2	S	497	TVSAS(0.032)S(0.937)T(0.032)GDLPK	0.562911	0.871145	0.894302	0.646174	0.629442	0.0273305	0.123255	0.0186907	0.978091	4	2.49933	1.82893	2.24575	2.71403	2.98027	1.78067	2.37582	2.74183	4.40153	2.4834	4.6797	3.84357	1.21404	0.434839	0.880978	0.847488	0.731768	0.597487	0.564214	0.358174	0.898541	0.797185	1.0632	0.725656	1.08591	0.919995	0.873235	0.698071	protein kinase	SRSF protein kinase 2
1001	VPS4A	Q9UN37	Vacuolar protein sorting-associated protein 4A	S	97	GS(0.022)DS(0.974)DS(0.004)EGDNPEK	1.149	1.06253	0.966484	1.08138	1.18884	0.6901	0.164494	0.508739	0.816066	3	0	0	0	0	1.68519	1.56118	1.53374	1.66497	0.351289	0.482463	0.453168	0.3995	0.629209	0.721808	0.621302	0.487135		0.926416	1.37341	1.14717		0.910129	1.29002	0.987435		0.988006	1.13724	0.774203		vacuolar protein sorting 4 homolog A (S. cerevisiae)
1002	VPS4A	Q9UN37	Vacuolar protein sorting-associated protein 4A	S	99	GS(0.006)DS(0.303)DS(0.691)EGDNPEK	1.41452	1.07826	1.0439	1.31186	1.35503	0.49168	0.508102	0.495103	0.343888	2	1.03901	0.864299	1.03253	1.02648	0	0	0	0	1.0527	2.10243	1.22403	1.15782	0	0	0	0	0.831849		1.99719		0.993759		1.16275		0.987943		1.09986			vacuolar protein sorting 4 homolog A (S. cerevisiae)
1003	WWP2	O00308	NEDD4-like E3 ubiquitin-protein ligase WWP2	S	211	TTPATGEQS(1)PGAR	0.873869	0.665729	0.844077	1.31265	1.03529	0.394288	0.934087	0.480699	0.395912	4	397.446	184.78	215.105	421.756	20.4834	18.263	13.8155	20.8128	20.2501	22.8069	15.133	14.3558	70.9896	71.8908	49.6872	41.894	0.464919	0.891601	1.12626	1.01269	0.541219	0.674474	0.747303	0.699921	1.06116	1.01608	0.708923	0.590143		WW domain containing E3 ubiquitin protein ligase 2
1004	PRKAR2B	P31323	cAMP-dependent protein kinase type II-beta regulatory subunit	S	114	RAS(1)VCAEAYNPDEEEDDAESR	1.08012	0.901291	1.03396	1.19841	1.04464	0.123267	0.0222168	0.937146	0.259866	4	11.8868	12.1199	10.7941	13.7726	18.6165	21.0518	17.5903	23.8834	9.25487	10.0409	8.38821	7.81181	7.76578	8.42669	6.56873	6.60255	1.01961	1.13081	1.08494	1.0851	0.908074	0.944878	0.906356	0.845855	1.15865	1.28291	0.844076	0.850211	protein kinase	protein kinase, cAMP-dependent, regulatory, type II, beta
1009	SNTB2	Q13425	Beta-2-syntrophin	S	95	GLGPPS(1)PPAPPRGPAGEAGAS(1)PPVRR	0.966277	0.973041	1.01844	0.993048	0.948786	0.182924	0.975154	0.322787	0.333461	4	13.9235	13.1145	14.6334	15.728	16.7456	16.1117	14.585	17.0773	15.2962	14.1745	14.1643	15.0705	10.4221	10.7805	10.8828	9.78728	0.941901	0.962145	0.92667	1.03439	1.05099	0.870972	0.926001	1.0442	1.1296	1.0198	0.985245	0.93909		syntrophin, beta 2 (dystrophin-associated protein A1, 59kDa, basic component 2)
1010	SNTB2	Q13425	Beta-2-syntrophin	S	110	GPAGEAGAS(1)PPVRR	1.04103	0.961259	0.990038	1.08299	1.05151	0.644966	0.111074	0.804456	0.598145	4	41.2506	37.3993	36.5506	44.4813	30.4301	31.7928	28.7001	33.2992	32.4493	38.8075	33.3251	32.034	24.3917	24.8006	24.1194	19.5218	0.906637	1.04478	1.19594	1.01677	0.886063	0.943149	1.02699	0.988836	1.07832	1.09428	0.987201	0.800345		syntrophin, beta 2 (dystrophin-associated protein A1, 59kDa, basic component 2)
1012	SNTB2	Q13425	Beta-2-syntrophin	S	222	KPSLVSDLPWEGAAPQS(0.974)PS(0.025)FS(0.001)GSEDSGSPK	1.18798	1.12269	1.63718	1.05816	0.725626	0.112411	0.63129	0.157948	0.0967447	4	2.78395	3.12987	3.4516	4.25135	0.892726	0.907543	0.846392	1.23359	0.272715	0.360934	0.257684	0.620392	0.658205	0.847481	0.893803	0.898386	1.12426	1.0166	1.32349	1.28756	1.23982	0.948099	0.944885	1.35794	1.5271	1.38183	2.27487	1.3649		syntrophin, beta 2 (dystrophin-associated protein A1, 59kDa, basic component 2)
1017	SNTB2	Q13425	Beta-2-syntrophin	S	233	KPSLVSDLPWEGAAPQS(0.017)PS(0.017)FS(0.017)GS(0.017)EDS(0.129)GS(0.804)PK	0.526358	1.03651	1.06388	0.507818	0.494754	0.0093842	0.0506269	0.0126067	0.836931	4	0.251297	0.137593	0.276087	0.308614	0.52998	0.286738	0.488695	0.449816	0.433382	0.16255	0.357015	0.473243	0.758408	0.486739	0.987064	0.824164	0.547531	0.541035	0.375074	0.641791	1.09865	0.922101	0.823788	1.3015	1.22809	0.84874	1.09198	1.0867		syntrophin, beta 2 (dystrophin-associated protein A1, 59kDa, basic component 2)
1019	SNTB2	Q13425	Beta-2-syntrophin	S	393	LVHSGSGCRS(1)PSLGSDLTFATR	1.08433	0.960019	1.19095	1.12949	0.910473	0.106263	0.0774047	0.300939	0.0918805	4	8.21449	8.65315	8.61188	11.2564	7.40623	7.51163	6.32633	9.35886	5.80217	6.92356	5.71045	6.65485	4.36762	4.70141	4.16371	4.29291	1.0534	1.01423	1.19327	1.07642	1.04838	0.854191	0.984192	0.953314	1.37032	1.26365	1.14696	0.982894		syntrophin, beta 2 (dystrophin-associated protein A1, 59kDa, basic component 2)
1023	TRIM24	O15164	Transcription intermediary factor 1-alpha	S	654	DTNIDHGQPRPPS(1)NR	1.02637	1.00009	0.96894	1.02628	1.05928	0.48479	0.258816	0.347196	0.831997	4	54.369	46.7497	45.0905	49.3386	67.8816	86.7838	72.074	82.4531	82.6232	90.3582	86.1457	76.9666	6.49918	5.67744	6.93226	5.34288	0.859859	1.27846	1.09362	0.873564	0.829342	1.06176	1.04263	1.06664	0.907477	1.21466	0.931537	0.822085	protein kinase	tripartite motif containing 24
1024	TRIM24	O15164	Transcription intermediary factor 1-alpha	S	744	QES(0.996)DEES(0.004)RPQNANYPR	1.02924	1.00534	0.953592	1.02377	1.07933	0.376653	0.236201	0.0721197	0.628936	4	13.5034	16.2323	14.7444	14.9115	24.9051	29.6624	25.525	27.5685	16.571	15.2325	14.7208	14.2674	1.76057	1.41662	1.78914	1.30664	1.20209	1.19102	0.919225	0.804637	1.0919	1.02489	0.888349	1.01623	1.10427	1.10694	0.860984	0.742168	protein kinase	tripartite motif containing 24
1028	ILF3	Q12906	Interleukin enhancer-binding factor 3	S	482	GEDS(1)AEETEAK	0.67145	1.07614	0.958972	0.623944	0.700177	0.0516963	0.0121513	0.185734	0.656064	4	7.62625	6.06947	10.7138	7.97189	9.68372	6.22669	9.14452	6.67172	13.8053	7.18065	12.8184	16.0761	8.57794	6.23439	8.80839	8.03856	0.795866	0.643006	0.520136	0.726793	1.40486	0.944319	0.928511	1.02686	1.04532	0.688962	1.16448	0.93712		interleukin enhancer binding factor 3, 90kDa
1029	ILF3	Q12906	Interleukin enhancer-binding factor 3	S	62	GSSEQAES(1)DNMDVPPEDDSK	0.887622	1.05441	1.02152	0.841819	0.86892	0.204175	0.0758927	0.148209	0.677785	4	0.76652	0.858119	0.935703	0.851629	0.942443	0.817033	0.879302	1.01393	1.23711	0.950491	1.29305	1.28878	1.00821	0.802271	1.02706	0.864478	1.1195	0.866931	0.768317	0.795741	1.22072	0.933003	1.04522	1.0187	1.11103	1.07585	1.04176	0.857441		interleukin enhancer binding factor 3, 90kDa
1033	ILF3	Q12906	Interleukin enhancer-binding factor 3	S	382	RPMEEDGEEKS(0.995)PS(0.005)K	0.680691	1.1449	1.12155	0.594543	0.60692	0.0295948	0.0386446	0.0387908	0.81949	4	3.72001	3.24304	5.62294	4.75404	2.79326	2.04802	2.49999	2.372	3.36935	1.73728	3.06832	4.04797	3.54901	2.1371	4.4802	4.10846	0.871782	0.7332	0.515612	0.602168	1.51154	0.895007	0.910658	1.26238	1.27796	0.849187	1.20141	1.15764		interleukin enhancer binding factor 3, 90kDa
1036	RAD23A	P54725	UV excision repair protein RAD23 homolog A	S	123	EDKS(0.618)PS(0.174)EES(0.207)APT(0.001)TSPESVSGSVPSSGSSGR	1.93816	0.995604	1.39519	1.94671	1.38917	0.185486	0.182382	0.331134	0.359964	2	0	0	0	0	0.214652	0.429314	0.245273	0.406489	0.196609	0.368891	0.166834	0.176292	0	0	0	0		2.00005	1.87627			1.14265	0.848554			1.89371	0.896659			RAD23 homolog A (S. cerevisiae)
1038	GIPC1	O14908	PDZ domain-containing protein GIPC1	S	232	SAGGRPGS(1)GPQLGTGR	1.20752	0.820399	0.961176	1.47187	1.2563	0.0815558	0.133458	0.157153	0.21888	4	7.16656	8.58128	4.80237	6.75993	3.66774	4.27933	3.32503	4.20978	2.53716	3.6609	2.11835	2.09552	0.808097	0.826702	0.703038	0.749692	1.19741	1.16675	1.44292	1.02302	0.670108	0.906562	0.834933	0.869992	0.94326	1.14779	0.825931	0.927725		GIPC PDZ domain containing family, member 1
1039	RAB8A	P61006	Ras-related protein Rab-8A	S	185	KLEGNSPQGS(1)NQGVK	0.868353	1.05653	1.05088	0.821894	0.826309	0.221461	0.151548	0.0990419	0.920235	4	2.91145	2.8216	3.26549	3.53754	3.57322	3.27047	3.58126	4.06694	5.64753	4.00167	5.89044	5.5521	1.70776	1.50357	1.80893	1.48099	0.969138	0.915273	0.708569	0.88043	1.1216	1.00225	1.04301	1.05924	1.21504	1.13817	0.983102	0.867207		RAB8A, member RAS oncogene family
1040	RAB8A	P61006	Ras-related protein Rab-8A	S	111	NIEEHAS(1)ADVEK	0.849707	1.11856	1.11579	0.759646	0.761528	0.0887968	0.0340909	0.0520865	0.325233	4	3.81994	3.50098	4.28964	4.90144	4.11724	3.89732	4.08805	4.70631	2.83085	2.03496	2.79906	2.82542	0.734331	0.599868	1.00573	0.762892	0.916502	0.946586	0.718851	0.81689	1.12296	0.992911	0.988773	1.36958	1.28312	1.14307	0.998083	1.03889		RAB8A, member RAS oncogene family
1042	TRMT1	Q9NXH9	tRNA (guanine(26)-N(2))-dimethyltransferase	S	625	GDQCCY(0.004)S(0.037)HS(0.94)PPT(0.019)PR	1.19316	1.00745	1.10468	1.18434	1.0801	0.130616	0.0878577	0.358123	0.696516	3	0	0	0	0	1.5286	1.72649	1.41187	1.9995	4.65819	5.62159	5.2162	5.10697	2.57123	3.19659	2.51704	2.33889		1.12946	1.20682	1.24321		0.923632	1.11979	0.978925		1.30806	1.09634	0.909637		tRNA methyltransferase 1 homolog (S. cerevisiae)
[truncated: 6,659 more rows]

## Sheet: Table S8
Table S8: Phosphosites upregulated by LPA in OCMI91s cells (FC >1.2; p <0.1). FC: fold change versus solvent.
[truncated: 518 more rows]

## Sheet: Table S9
Table S9: Phosphosites downregulated by LPA in OCMI91s cells (FC<0.83; p <0.1). FC: fold change versus solvent.
[truncated: 628 more rows]

## Sheet: Table S10
Table S10: Gene ontology term enrichment analysis (GO Bioogical Process Complete) of proteins with LPA-induced phosphosites and LPA induction inhibited by Ro (>3-fold).
[truncated: 78 more rows]

[truncated: 5 more sheets: Table S11, Table S12, Table S13, Table S14, Table S15]
